# Supplementary material for: Tumor Necrosis Factor-Alpha Modulates Expression of Genes Involved in Cytokines and Chemokine Pathways in Proliferative Myoblast Cells
Source: Cells. 2024 Jul 8;13(13):1161. doi: 10.3390/cells13131161 (PMC11240656; doi:10.3390/cells13131161)
Supplement: Supplementary file 1 [file cells-13-01161-s001.zip]

Archive with 1 entries (1 files):
- cells-3004937-supplementary.xlsx
