# Supplementary material for: Tumor Necrosis Factor-Alpha Modulates Expression of Genes Involved in Cytokines and Chemokine Pathways in Proliferative Myoblast Cells
Source: Cells. 2024 Jul 8;13(13):1161. doi: 10.3390/cells13131161 (PMC11240656; doi:10.3390/cells13131161)
Supplement: Supplementary file 1 [file cells-13-01161-s001.zip › cells-3004937-supplementary.xlsx]

## Sheet: DEGs TNF vs CTRL 
ensembl_gene_id	mgi_symbol	logFC	FDR	description
ENSMUSG00000044162	Tnip3	9.15	2.07e-36	TNFAIP3 interacting protein 3 [Source:MGI Symbol;Acc:MGI:3041165]
ENSMUSG00000050370	Ch25h	8.97	5.60e-167	cholesterol 25-hydroxylase [Source:MGI Symbol;Acc:MGI:1333869]
ENSMUSG00000024164	C3	8.88	1.61e-116	complement component 3 [Source:MGI Symbol;Acc:MGI:88227]
ENSMUSG00000050578	Mmp13	8.84	1.08e-40	matrix metallopeptidase 13 [Source:MGI Symbol;Acc:MGI:1340026]
ENSMUSG00000035042	Ccl5	2023-05-08	4.14e-149	chemokine (C-C motif) ligand 5 [Source:MGI Symbol;Acc:MGI:98262]
ENSMUSG00000073599	Ecscr	8.27	3.18e-26	endothelial cell surface expressed chemotaxis and apoptosis regulator [Source:MGI Symbol;Acc:MGI:1915795]
ENSMUSG00000040026	Saa3	8.19	1.39e-110	serum amyloid A 3 [Source:MGI Symbol;Acc:MGI:98223]
ENSMUSG00000017737	Mmp9	7.72	1.36e-93	matrix metallopeptidase 9 [Source:MGI Symbol;Acc:MGI:97011]
ENSMUSG00000030142	Clec4e	7.56	2.17e-88	C-type lectin domain family 4	member e [Source:MGI Symbol;Acc:MGI:1861232]
ENSMUSG00000018925	Heatr9	7.17	4.41e-11	HEAT repeat containing 9 [Source:MGI Symbol;Acc:MGI:3650286]
ENSMUSG00000047562	Mmp10	7.14	2.44e-12	matrix metallopeptidase 10 [Source:MGI Symbol;Acc:MGI:97007]
ENSMUSG00000032000	Birc3	6.89	7.82e-36	baculoviral IAP repeat-containing 3 [Source:MGI Symbol;Acc:MGI:1197007]
ENSMUSG00000041481	Serpina3g	6.88	2.18e-10	serine (or cysteine) peptidase inhibitor	clade A	member 3G [Source:MGI Symbol;Acc:MGI:105046]
ENSMUSG00000046352	Gjb2	6.78	7.33e-11	gap junction protein	beta 2 [Source:MGI Symbol;Acc:MGI:95720]
ENSMUSG00000035385	Ccl2	6.61	8.43e-177	chemokine (C-C motif) ligand 2 [Source:MGI Symbol;Acc:MGI:98259]
ENSMUSG00000020826	Nos2	6.51	2.52e-17	nitric oxide synthase 2	inducible [Source:MGI Symbol;Acc:MGI:97361]
ENSMUSG00000079363	Gbp4	6.33	3.39e-06	guanylate binding protein 4 [Source:MGI Symbol;Acc:MGI:97072]
ENSMUSG00000026875	Traf1	6.19	9.57e-152	TNF receptor-associated factor 1 [Source:MGI Symbol;Acc:MGI:101836]
ENSMUSG00000029379	Cxcl3	6.13	4.56e-29	chemokine (C-X-C motif) ligand 3 [Source:MGI Symbol;Acc:MGI:3037818]
ENSMUSG00000027399	Il1a	2023-08-06	1.90e-15	interleukin 1 alpha [Source:MGI Symbol;Acc:MGI:96542]
ENSMUSG00000097558	Gm26902	2023-06-06	1.34e-27	predicted gene	26902 [Source:MGI Symbol;Acc:MGI:5477396]
ENSMUSG00000062345	Serpinb2	2023-05-06	1.95e-216	serine (or cysteine) peptidase inhibitor	clade B	member 2 [Source:MGI Symbol;Acc:MGI:97609]
ENSMUSG00000031722	Hp	5.54	1.08e-17	haptoglobin [Source:MGI Symbol;Acc:MGI:96211]
ENSMUSG00000063354	Slc39a4	5.46	2.79e-13	solute carrier family 39 (zinc transporter)	member 4 [Source:MGI Symbol;Acc:MGI:1919277]
ENSMUSG00000113079	Gm48709	5.19	9.75e-12	predicted gene	48709 [Source:MGI Symbol;Acc:MGI:6098353]
ENSMUSG00000037405	Icam1	5.18	2.26e-18	intercellular adhesion molecule 1 [Source:MGI Symbol;Acc:MGI:96392]
ENSMUSG00000022425	Enpp2	5.15	1.13e-73	ectonucleotide pyrophosphatase/phosphodiesterase 2 [Source:MGI Symbol;Acc:MGI:1321390]
ENSMUSG00000047180	Neurl3	4.82	1.83e-96	neuralized E3 ubiquitin protein ligase 3 [Source:MGI Symbol;Acc:MGI:2429944]
ENSMUSG00000017002	Slpi	4.79	1.26e-98	secretory leukocyte peptidase inhibitor [Source:MGI Symbol;Acc:MGI:109297]
ENSMUSG00000069421	Or6c69b	4.75	6.35e-09	olfactory receptor family 6 subfamily C member 69B [Source:MGI Symbol;Acc:MGI:3030644]
ENSMUSG00000031304	Il2rg	4.74	1.30e-14	interleukin 2 receptor	gamma chain [Source:MGI Symbol;Acc:MGI:96551]
ENSMUSG00000035373	Ccl7	4.54	2.66e-86	chemokine (C-C motif) ligand 7 [Source:MGI Symbol;Acc:MGI:99512]
ENSMUSG00000018920	Cxcl16	4.44	4.87e-56	chemokine (C-X-C motif) ligand 16 [Source:MGI Symbol;Acc:MGI:1932682]
ENSMUSG00000026069	Il1rl1	4.41	1.71e-41	interleukin 1 receptor-like 1 [Source:MGI Symbol;Acc:MGI:98427]
ENSMUSG00000097888	Gm26682	4.35	8.88e-06	predicted gene	26682 [Source:MGI Symbol;Acc:MGI:5477176]
ENSMUSG00000028270	Gbp2	4.27	1.59e-13	guanylate binding protein 2 [Source:MGI Symbol;Acc:MGI:102772]
ENSMUSG00000040829	Zmynd15	4.13	2.27e-15	zinc finger	MYND-type containing 15 [Source:MGI Symbol;Acc:MGI:3603821]
ENSMUSG00000029321	Slc10a6	4.13	3.13e-09	solute carrier family 10 (sodium/bile acid cotransporter family)	member 6 [Source:MGI Symbol;Acc:MGI:1923000]
ENSMUSG00000006014	Prg4	2023-01-04	2.81e-181	proteoglycan 4 (megakaryocyte stimulating factor	articular superficial zone protein) [Source:MGI Symbol;Acc:MGI:1891344]
ENSMUSG00000068876	Cgn	2023-04-04	2.84e-20	cingulin [Source:MGI Symbol;Acc:MGI:1927237]
ENSMUSG00000046318	Ccbe1	3.94	1.04e-118	collagen and calcium binding EGF domains 1 [Source:MGI Symbol;Acc:MGI:2445053]
ENSMUSG00000028268	Gbp3	3.87	1.27e-16	guanylate binding protein 3 [Source:MGI Symbol;Acc:MGI:1926263]
ENSMUSG00000040264	Gbp2b	3.79	2.43e-08	guanylate binding protein 2b [Source:MGI Symbol;Acc:MGI:95666]
ENSMUSG00000044103	Il36g	3.75	5.50e-14	interleukin 36G [Source:MGI Symbol;Acc:MGI:2449929]
ENSMUSG00000033965	Slc16a2	3.65	1.99e-05	solute carrier family 16 (monocarboxylic acid transporters)	member 2 [Source:MGI Symbol;Acc:MGI:1203732]
ENSMUSG00000024610	Cd74	3.64	5.83e-26	CD74 antigen (invariant polypeptide of major histocompatibility complex	class II antigen-associated) [Source:MGI Symbol;Acc:MGI:96534]
ENSMUSG00000021062	Rab15	3.64	2.18e-07	RAB15	member RAS oncogene family [Source:MGI Symbol;Acc:MGI:1916865]
ENSMUSG00000034855	Cxcl10	3.63	4.65e-26	chemokine (C-X-C motif) ligand 10 [Source:MGI Symbol;Acc:MGI:1352450]
ENSMUSG00000029409	U90926	2023-06-03	7.28e-33	cDNA sequence U90926 [Source:MGI Symbol;Acc:MGI:1930915]
ENSMUSG00000029380	Cxcl1	3.57	4.07e-197	chemokine (C-X-C motif) ligand 1 [Source:MGI Symbol;Acc:MGI:108068]
ENSMUSG00000061825	Ces2c	3.56	6.62e-12	carboxylesterase 2C [Source:MGI Symbol;Acc:MGI:2385905]
ENSMUSG00000096858	Or6c212	3.49	1.39e-38	olfactory receptor family 6 subfamily C member 212 [Source:MGI Symbol;Acc:MGI:3030639]
ENSMUSG00000025938	Slco5a1	3.48	4.86e-17	solute carrier organic anion transporter family	member 5A1 [Source:MGI Symbol;Acc:MGI:2443431]
ENSMUSG00000062826	Ces2f	3.43	2.63e-09	carboxylesterase 2F [Source:MGI Symbol;Acc:MGI:1919153]
ENSMUSG00000047259	Mc4r	3.39	1.08e-06	melanocortin 4 receptor [Source:MGI Symbol;Acc:MGI:99457]
ENSMUSG00000027832	Ptx3	3.34	1.54e-14	pentraxin related gene [Source:MGI Symbol;Acc:MGI:104641]
ENSMUSG00000023947	Nfkbie	3.23	8.14e-139	nuclear factor of kappa light polypeptide gene enhancer in B cells inhibitor	epsilon [Source:MGI Symbol;Acc:MGI:1194908]
ENSMUSG00000034394	Lif	3.23	3.74e-50	leukemia inhibitory factor [Source:MGI Symbol;Acc:MGI:96787]
ENSMUSG00000032691	Nlrp3	3.23	6.64e-07	NLR family	pyrin domain containing 3 [Source:MGI Symbol;Acc:MGI:2653833]
ENSMUSG00000020901	Pik3r5	3.21	5.61e-12	phosphoinositide-3-kinase regulatory subunit 5 [Source:MGI Symbol;Acc:MGI:2443588]
ENSMUSG00000029371	Cxcl5	2023-02-03	5.22e-99	chemokine (C-X-C motif) ligand 5 [Source:MGI Symbol;Acc:MGI:1096868]
ENSMUSG00000021730	Hcn1	3.16	1.27e-06	hyperpolarization activated cyclic nucleotide gated potassium channel 1 [Source:MGI Symbol;Acc:MGI:1096392]
ENSMUSG00000026725	Tnn	2023-09-03	5.55e-16	tenascin N [Source:MGI Symbol;Acc:MGI:2665790]
ENSMUSG00000085055	Gm15958	2023-07-03	2.92e-08	predicted gene 15958 [Source:MGI Symbol;Acc:MGI:3801839]
ENSMUSG00000019122	Ccl9	2023-03-03	4.61e-19	chemokine (C-C motif) ligand 9 [Source:MGI Symbol;Acc:MGI:104533]
ENSMUSG00000025746	Il6	2.96	1.30e-09	interleukin 6 [Source:MGI Symbol;Acc:MGI:96559]
ENSMUSG00000020905	Usp43	2.95	3.20e-06	ubiquitin specific peptidase 43 [Source:MGI Symbol;Acc:MGI:2444541]
ENSMUSG00000025044	Msr1	2.94	4.98e-05	macrophage scavenger receptor 1 [Source:MGI Symbol;Acc:MGI:98257]
ENSMUSG00000097474	NA	2.93	9.66e-13	NA
ENSMUSG00000021025	Nfkbia	2.84	5.70e-169	nuclear factor of kappa light polypeptide gene enhancer in B cells inhibitor	alpha [Source:MGI Symbol;Acc:MGI:104741]
ENSMUSG00000019850	Tnfaip3	2.68	2.00e-109	tumor necrosis factor	alpha-induced protein 3 [Source:MGI Symbol;Acc:MGI:1196377]
ENSMUSG00000050069	Grem2	2.63	3.81e-25	gremlin 2	DAN family BMP antagonist [Source:MGI Symbol;Acc:MGI:1344367]
ENSMUSG00000027435	Cd93	2.62	3.62e-05	CD93 antigen [Source:MGI Symbol;Acc:MGI:106664]
ENSMUSG00000031520	Vegfc	2.55	4.62e-40	vascular endothelial growth factor C [Source:MGI Symbol;Acc:MGI:109124]
ENSMUSG00000026475	Rgs16	2.55	1.84e-28	regulator of G-protein signaling 16 [Source:MGI Symbol;Acc:MGI:108407]
ENSMUSG00000022103	Gfra2	2023-05-02	1.48e-21	glial cell line derived neurotrophic factor family receptor alpha 2 [Source:MGI Symbol;Acc:MGI:1195462]
ENSMUSG00000058900	Rsl1	2.46	7.63e-06	regulator of sex limited protein 1 [Source:MGI Symbol;Acc:MGI:3044162]
ENSMUSG00000079343	C1s2	2.45	9.07e-25	complement component 1	s subcomponent 2 [Source:MGI Symbol;Acc:MGI:3644269]
ENSMUSG00000023206	Il15ra	2.43	2.06e-04	interleukin 15 receptor	alpha chain [Source:MGI Symbol;Acc:MGI:104644]
ENSMUSG00000042286	Stab1	2.42	1.12e-20	stabilin 1 [Source:MGI Symbol;Acc:MGI:2178742]
ENSMUSG00000038521	C1s1	2.41	1.59e-50	complement component 1	s subcomponent 1 [Source:MGI Symbol;Acc:MGI:1355312]
ENSMUSG00000033538	Casp4	2.41	2.40e-17	caspase 4	apoptosis-related cysteine peptidase [Source:MGI Symbol;Acc:MGI:107700]
ENSMUSG00000000732	Icosl	2.41	5.60e-06	icos ligand [Source:MGI Symbol;Acc:MGI:1354701]
ENSMUSG00000028965	Tnfrsf9	2023-04-02	7.08e-06	tumor necrosis factor receptor superfamily	member 9 [Source:MGI Symbol;Acc:MGI:1101059]
ENSMUSG00000090958	Lrrc32	2.39	1.73e-10	leucine rich repeat containing 32 [Source:MGI Symbol;Acc:MGI:93882]
ENSMUSG00000034422	Parp14	2.35	2.97e-06	poly (ADP-ribose) polymerase family	member 14 [Source:MGI Symbol;Acc:MGI:1919489]
ENSMUSG00000058099	Nfam1	2.32	5.18e-03	Nfat activating molecule with ITAM motif 1 [Source:MGI Symbol;Acc:MGI:1921289]
ENSMUSG00000089961	Gm16567	2023-03-02	3.75e-24	predicted gene 16567 [Source:MGI Symbol;Acc:MGI:4414987]
ENSMUSG00000040133	Gpr176	2.29	1.71e-18	G protein-coupled receptor 176 [Source:MGI Symbol;Acc:MGI:2685858]
ENSMUSG00000036067	Slc2a6	2.26	1.91e-27	solute carrier family 2 (facilitated glucose transporter)	member 6 [Source:MGI Symbol;Acc:MGI:2443286]
ENSMUSG00000053175	Bcl3	2.23	3.27e-31	B cell leukemia/lymphoma 3 [Source:MGI Symbol;Acc:MGI:88140]
ENSMUSG00000081792	Anp32b-ps1	2.23	8.92e-04	Bacidic (leucine-rich) nuclear phosphoprotein 32 family	member B	pseudogene 1 [Source:MGI Symbol;Acc:MGI:3651262]
ENSMUSG00000058248	Kcnh1	2.22	2.00e-07	potassium voltage-gated channel	subfamily H (eag-related)	member 1 [Source:MGI Symbol;Acc:MGI:1341721]
ENSMUSG00000024173	Tpsab1	2023-09-02	5.29e-28	tryptase alpha/beta 1 [Source:MGI Symbol;Acc:MGI:96943]
ENSMUSG00000034997	Htr2a	2023-09-02	3.35e-21	5-hydroxytryptamine (serotonin) receptor 2A [Source:MGI Symbol;Acc:MGI:109521]
ENSMUSG00000036136	Fam110c	2023-09-02	6.34e-19	family with sequence similarity 110	member C [Source:MGI Symbol;Acc:MGI:1918813]
ENSMUSG00000026177	Slc11a1	2023-09-02	2.19e-10	solute carrier family 11 (proton-coupled divalent metal ion transporters)	member 1 [Source:MGI Symbol;Acc:MGI:1345275]
ENSMUSG00000029875	Ccdc184	2023-08-02	1.29e-05	coiled-coil domain containing 184 [Source:MGI Symbol;Acc:MGI:2146066]
ENSMUSG00000078995	Zfp456	2023-08-02	1.90e-05	zinc finger protein 456 [Source:MGI Symbol;Acc:MGI:3040694]
ENSMUSG00000002983	Relb	2023-07-02	4.13e-46	avian reticuloendotheliosis viral (v-rel) oncogene related B [Source:MGI Symbol;Acc:MGI:103289]
ENSMUSG00000047496	Rnf152	2023-06-02	4.63e-04	ring finger protein 152 [Source:MGI Symbol;Acc:MGI:2443787]
ENSMUSG00000024778	Fas	2023-02-02	2.64e-36	Fas (TNF receptor superfamily member 6) [Source:MGI Symbol;Acc:MGI:95484]
ENSMUSG00000002289	Angptl4	2023-01-02	1.01e-50	angiopoietin-like 4 [Source:MGI Symbol;Acc:MGI:1888999]
ENSMUSG00000038963	Slco4a1	2	2.14e-12	solute carrier organic anion transporter family	member 4a1 [Source:MGI Symbol;Acc:MGI:1351866]
ENSMUSG00000026343	Gpr39	1.99	1.76e-09	G protein-coupled receptor 39 [Source:MGI Symbol;Acc:MGI:1918361]
ENSMUSG00000097415	AU020206	1.98	2.64e-36	expressed sequence AU020206 [Source:MGI Symbol;Acc:MGI:2142134]
ENSMUSG00000031880	Rrad	1.97	2.53e-20	Ras-related associated with diabetes [Source:MGI Symbol;Acc:MGI:1930943]
ENSMUSG00000009185	Ccl8	1.97	4.49e-16	chemokine (C-C motif) ligand 8 [Source:MGI Symbol;Acc:MGI:101878]
ENSMUSG00000054568	Usp17la	1.94	3.73e-04	ubiquitin specific peptidase 17-like A [Source:MGI Symbol;Acc:MGI:107699]
ENSMUSG00000087400	Gm15270	1.93	4.68e-21	predicted gene 15270 [Source:MGI Symbol;Acc:MGI:3705149]
ENSMUSG00000039431	Mtmr7	1.93	1.17e-10	myotubularin related protein 7 [Source:MGI Symbol;Acc:MGI:1891693]
ENSMUSG00000020566	Atp6v1c2	1.92	9.23e-04	ATPase	H+ transporting	lysosomal V1 subunit C2 [Source:MGI Symbol;Acc:MGI:1916025]
ENSMUSG00000103755	Gm37805	1.91	3.91e-08	predicted gene	37805 [Source:MGI Symbol;Acc:MGI:5611033]
ENSMUSG00000000489	Pdgfb	1.89	3.26e-16	platelet derived growth factor	B polypeptide [Source:MGI Symbol;Acc:MGI:97528]
ENSMUSG00000040747	Cd53	1.87	2.69e-08	CD53 antigen [Source:MGI Symbol;Acc:MGI:88341]
ENSMUSG00000029810	Tmem176b	1.86	2.35e-07	transmembrane protein 176B [Source:MGI Symbol;Acc:MGI:1916348]
ENSMUSG00000018986	Slfn3	1.86	4.29e-03	schlafen 3 [Source:MGI Symbol;Acc:MGI:1329005]
ENSMUSG00000032578	Cish	1.82	1.04e-14	cytokine inducible SH2-containing protein [Source:MGI Symbol;Acc:MGI:103159]
ENSMUSG00000031596	Slc7a2	1.81	1.12e-26	solute carrier family 7 (cationic amino acid transporter	y+ system)	member 2 [Source:MGI Symbol;Acc:MGI:99828]
ENSMUSG00000031927	1700012B09Rik	1.81	6.85e-14	RIKEN cDNA 1700012B09 gene [Source:MGI Symbol;Acc:MGI:1916575]
ENSMUSG00000075302	Erich2	1.81	7.20e-06	glutamate rich 2 [Source:MGI Symbol;Acc:MGI:1913998]
ENSMUSG00000052373	Mpp3	1.81	2.31e-04	membrane protein	palmitoylated 3 (MAGUK p55 subfamily member 3) [Source:MGI Symbol;Acc:MGI:1328354]
ENSMUSG00000027919	Lce1g	1.78	3.33e-05	late cornified envelope 1G [Source:MGI Symbol;Acc:MGI:1913445]
ENSMUSG00000047261	Gap43	1.75	2.83e-37	growth associated protein 43 [Source:MGI Symbol;Acc:MGI:95639]
ENSMUSG00000033491	Prss35	1.75	1.43e-04	protease	serine 35 [Source:MGI Symbol;Acc:MGI:2444800]
ENSMUSG00000021895	Arhgef3	1.74	2.68e-20	Rho guanine nucleotide exchange factor (GEF) 3 [Source:MGI Symbol;Acc:MGI:1918954]
ENSMUSG00000024379	Tslp	1.74	1.37e-04	thymic stromal lymphopoietin [Source:MGI Symbol;Acc:MGI:1855696]
ENSMUSG00000035314	Gdpd5	1.73	2.15e-28	glycerophosphodiester phosphodiesterase domain containing 5 [Source:MGI Symbol;Acc:MGI:2686926]
ENSMUSG00000097815	NA	1.72	7.78e-17	NA
ENSMUSG00000038357	Camp	1.72	1.96e-05	cathelicidin antimicrobial peptide [Source:MGI Symbol;Acc:MGI:108443]
ENSMUSG00000019997	Ccn2	2023-07-01	1.89e-41	cellular communication network factor 2 [Source:MGI Symbol;Acc:MGI:95537]
ENSMUSG00000107568	Gm18840	2023-07-01	5.40e-06	predicted gene	18840 [Source:MGI Symbol;Acc:MGI:5011025]
ENSMUSG00000071715	Ncf4	2023-07-01	1.57e-05	neutrophil cytosolic factor 4 [Source:MGI Symbol;Acc:MGI:109186]
ENSMUSG00000020400	Tnip1	1.69	1.64e-50	TNFAIP3 interacting protein 1 [Source:MGI Symbol;Acc:MGI:1926194]
ENSMUSG00000032372	Plscr2	1.69	1.16e-34	phospholipid scramblase 2 [Source:MGI Symbol;Acc:MGI:1270860]
ENSMUSG00000031897	Psmb10	1.69	9.16e-26	proteasome (prosome	macropain) subunit	beta type 10 [Source:MGI Symbol;Acc:MGI:1096380]
ENSMUSG00000028031	Dkk2	1.69	8.61e-12	dickkopf WNT signaling pathway inhibitor 2 [Source:MGI Symbol;Acc:MGI:1890663]
ENSMUSG00000078994	Zfp429	1.68	3.75e-07	zinc finger protein 429 [Source:MGI Symbol;Acc:MGI:1920057]
ENSMUSG00000092130	D030025P21Rik	1.67	4.82e-30	RIKEN cDNA D030025P21 gene [Source:MGI Symbol;Acc:MGI:3698049]
ENSMUSG00000054855	Rnd1	1.67	6.89e-16	Rho family GTPase 1 [Source:MGI Symbol;Acc:MGI:2444878]
ENSMUSG00000017740	Slc12a5	1.67	2.77e-04	solute carrier family 12	member 5 [Source:MGI Symbol;Acc:MGI:1862037]
ENSMUSG00000031877	Ces2g	1.66	2.64e-21	carboxylesterase 2G [Source:MGI Symbol;Acc:MGI:1919611]
ENSMUSG00000104653	Gm43109	1.65	3.35e-10	predicted gene 43109 [Source:MGI Symbol;Acc:MGI:5663246]
ENSMUSG00000073486	Gm10518	1.65	6.44e-05	predicted gene 10518 [Source:MGI Symbol;Acc:MGI:3704205]
ENSMUSG00000090570	Gm17041	1.62	4.56e-04	predicted gene 17041 [Source:MGI Symbol;Acc:MGI:4937868]
ENSMUSG00000098470	C1rb	1.61	5.94e-10	complement component 1	r subcomponent B [Source:MGI Symbol;Acc:MGI:3779804]
ENSMUSG00000032561	Acpp	1.61	9.00e-07	acid phosphatase	prostate [Source:MGI Symbol;Acc:MGI:1928480]
ENSMUSG00000047747	Rnf150	2023-06-01	1.08e-32	ring finger protein 150 [Source:MGI Symbol;Acc:MGI:2443860]
ENSMUSG00000043333	Rhbdl2	1.59	7.20e-04	rhomboid like 2 [Source:MGI Symbol;Acc:MGI:3608413]
ENSMUSG00000027962	Vcam1	1.58	2.12e-26	vascular cell adhesion molecule 1 [Source:MGI Symbol;Acc:MGI:98926]
ENSMUSG00000065734	Snord49a	1.58	3.29e-04	small nucleolar RNA	C/D box 49A [Source:MGI Symbol;Acc:MGI:3819538]
ENSMUSG00000060550	H2-Q7	1.58	2.64e-03	histocompatibility 2	Q region locus 7 [Source:MGI Symbol;Acc:MGI:95936]
ENSMUSG00000021701	Plk2	1.57	2.09e-59	polo like kinase 2 [Source:MGI Symbol;Acc:MGI:1099790]
ENSMUSG00000031073	Fgf15	1.57	1.03e-02	fibroblast growth factor 15 [Source:MGI Symbol;Acc:MGI:1096383]
ENSMUSG00000022144	Gdnf	1.56	4.75e-34	glial cell line derived neurotrophic factor [Source:MGI Symbol;Acc:MGI:107430]
ENSMUSG00000097177	9330159M07Rik	1.56	3.06e-14	RIKEN cDNA 9330159M07 gene [Source:MGI Symbol;Acc:MGI:2442519]
ENSMUSG00000079505	Gm11131	1.56	1.50e-08	predicted gene 11131 [Source:MGI Symbol;Acc:MGI:3779386]
ENSMUSG00000004098	Col5a3	1.55	2.14e-28	collagen	type V	alpha 3 [Source:MGI Symbol;Acc:MGI:1858212]
ENSMUSG00000024743	Syt7	1.54	9.36e-08	synaptotagmin VII [Source:MGI Symbol;Acc:MGI:1859545]
ENSMUSG00000073234	Gm8773	1.54	2.17e-05	predicted gene 8773 [Source:MGI Symbol;Acc:MGI:3646213]
ENSMUSG00000038264	Sema7a	1.53	9.69e-40	sema domain	immunoglobulin domain (Ig)	and GPI membrane anchor	(semaphorin) 7A [Source:MGI Symbol;Acc:MGI:1306826]
ENSMUSG00000109876	Gm45449	1.53	7.11e-10	predicted gene 45449 [Source:MGI Symbol;Acc:MGI:5791285]
ENSMUSG00000020676	Ccl11	1.52	3.52e-03	chemokine (C-C motif) ligand 11 [Source:MGI Symbol;Acc:MGI:103576]
ENSMUSG00000032369	Plscr1	1.51	8.79e-36	phospholipid scramblase 1 [Source:MGI Symbol;Acc:MGI:893575]
ENSMUSG00000049641	Vgll2	1.51	7.66e-04	vestigial like family member 2 [Source:MGI Symbol;Acc:MGI:2447460]
ENSMUSG00000031383	Dusp9	2023-05-01	1.03e-14	dual specificity phosphatase 9 [Source:MGI Symbol;Acc:MGI:2387107]
ENSMUSG00000053797	Krt16	1.49	2.39e-03	keratin 16 [Source:MGI Symbol;Acc:MGI:96690]
ENSMUSG00000105482	Gm42596	1.49	5.96e-03	predicted gene 42596 [Source:MGI Symbol;Acc:MGI:5662733]
ENSMUSG00000067203	H2-K2	1.48	6.81e-04	histocompatibility 2	K region locus 2 [Source:MGI Symbol;Acc:MGI:95906]
ENSMUSG00000003541	Ier3	1.47	8.17e-35	immediate early response 3 [Source:MGI Symbol;Acc:MGI:104814]
ENSMUSG00000042677	Zc3h12a	1.47	1.55e-28	zinc finger CCCH type containing 12A [Source:MGI Symbol;Acc:MGI:2385891]
ENSMUSG00000039058	Ak5	1.47	4.12e-03	adenylate kinase 5 [Source:MGI Symbol;Acc:MGI:2677491]
ENSMUSG00000108923	4933431C10Rik	1.47	4.07e-02	RIKEN cDNA 4933431C10 gene [Source:MGI Symbol;Acc:MGI:1918572]
ENSMUSG00000025225	Nfkb2	1.46	1.28e-48	nuclear factor of kappa light polypeptide gene enhancer in B cells 2	p49/p100 [Source:MGI Symbol;Acc:MGI:1099800]
ENSMUSG00000032532	Cck	1.46	1.69e-09	cholecystokinin [Source:MGI Symbol;Acc:MGI:88297]
ENSMUSG00000020407	Upp1	1.45	5.54e-17	uridine phosphorylase 1 [Source:MGI Symbol;Acc:MGI:1097668]
ENSMUSG00000089726	Mir17hg	1.45	8.32e-11	Mir17 host gene (non-protein coding) [Source:MGI Symbol;Acc:MGI:1923207]
ENSMUSG00000017692	Rhbdl3	1.45	4.69e-05	rhomboid like 3 [Source:MGI Symbol;Acc:MGI:2179276]
ENSMUSG00000040584	Abcb1a	1.45	1.23e-02	ATP-binding cassette	sub-family B (MDR/TAP)	member 1A [Source:MGI Symbol;Acc:MGI:97570]
ENSMUSG00000001663	Gstt1	1.44	1.76e-08	glutathione S-transferase	theta 1 [Source:MGI Symbol;Acc:MGI:107379]
ENSMUSG00000067586	S1pr3	1.44	3.12e-08	sphingosine-1-phosphate receptor 3 [Source:MGI Symbol;Acc:MGI:1339365]
ENSMUSG00000091191	Gm17334	1.44	1.84e-06	predicted gene	17334 [Source:MGI Symbol;Acc:MGI:4936968]
ENSMUSG00000041046	Ramp3	1.44	2.06e-04	receptor (calcitonin) activity modifying protein 3 [Source:MGI Symbol;Acc:MGI:1860292]
ENSMUSG00000022346	Myc	1.43	1.40e-35	myelocytomatosis oncogene [Source:MGI Symbol;Acc:MGI:97250]
ENSMUSG00000087601	Uchl1os	1.43	1.91e-02	ubiquitin carboxy-terminal hydrolase L1	opposite strand [Source:MGI Symbol;Acc:MGI:5446771]
ENSMUSG00000029377	Ereg	1.42	6.86e-19	epiregulin [Source:MGI Symbol;Acc:MGI:107508]
ENSMUSG00000038781	Stap2	1.42	4.75e-14	signal transducing adaptor family member 2 [Source:MGI Symbol;Acc:MGI:2147039]
ENSMUSG00000025473	Adam8	1.41	9.01e-29	a disintegrin and metallopeptidase domain 8 [Source:MGI Symbol;Acc:MGI:107825]
ENSMUSG00000065353	Snora73b	1.41	2.12e-03	small nucleolar RNA	H/ACA box 73b [Source:MGI Symbol;Acc:MGI:4360049]
ENSMUSG00000032487	Ptgs2	2023-04-01	1.96e-07	prostaglandin-endoperoxide synthase 2 [Source:MGI Symbol;Acc:MGI:97798]
ENSMUSG00000024899	Papss2	2023-04-01	6.87e-06	3'-phosphoadenosine 5'-phosphosulfate synthase 2 [Source:MGI Symbol;Acc:MGI:1330223]
ENSMUSG00000061232	H2-K1	1.39	6.07e-42	histocompatibility 2	K1	K region [Source:MGI Symbol;Acc:MGI:95904]
ENSMUSG00000019929	Dcn	1.39	2.21e-04	decorin [Source:MGI Symbol;Acc:MGI:94872]
ENSMUSG00000022510	Trp63	1.39	1.60e-02	transformation related protein 63 [Source:MGI Symbol;Acc:MGI:1330810]
ENSMUSG00000021990	Spata13	1.38	1.05e-10	spermatogenesis associated 13 [Source:MGI Symbol;Acc:MGI:104838]
ENSMUSG00000020120	Plek	1.38	3.26e-07	pleckstrin [Source:MGI Symbol;Acc:MGI:1860485]
ENSMUSG00000056501	Cebpb	1.38	6.21e-06	CCAAT/enhancer binding protein (C/EBP)	beta [Source:MGI Symbol;Acc:MGI:88373]
ENSMUSG00000108892	Gm9449	1.38	4.42e-03	predicted gene 9449 [Source:MGI Symbol;Acc:MGI:3779859]
ENSMUSG00000085628	Appbp2os	1.38	4.58e-03	amyloid beta precursor protein (cytoplasmic tail) binding protein 2	opposite strand [Source:MGI Symbol;Acc:MGI:3603817]
ENSMUSG00000079034	Eif1ad8	1.38	9.10e-03	eukaryotic translation initiation factor 1A domain containing 8 [Source:MGI Symbol;Acc:MGI:3643794]
ENSMUSG00000028793	Rnf19b	1.37	1.26e-40	ring finger protein 19B [Source:MGI Symbol;Acc:MGI:1922484]
ENSMUSG00000064325	Hhip	1.37	3.11e-16	Hedgehog-interacting protein [Source:MGI Symbol;Acc:MGI:1341847]
ENSMUSG00000106588	Gm17590	1.37	8.86e-03	predicted gene	17590 [Source:MGI Symbol;Acc:MGI:4937224]
ENSMUSG00000001542	Ell2	1.36	1.01e-30	elongation factor for RNA polymerase II 2 [Source:MGI Symbol;Acc:MGI:2183438]
ENSMUSG00000028967	Errfi1	1.35	2.15e-46	ERBB receptor feedback inhibitor 1 [Source:MGI Symbol;Acc:MGI:1921405]
ENSMUSG00000020902	Ntn1	1.34	3.13e-32	netrin 1 [Source:MGI Symbol;Acc:MGI:105088]
ENSMUSG00000055373	Fut9	1.34	8.59e-06	fucosyltransferase 9 [Source:MGI Symbol;Acc:MGI:1330859]
ENSMUSG00000026676	Ccdc3	1.34	5.37e-05	coiled-coil domain containing 3 [Source:MGI Symbol;Acc:MGI:1921436]
ENSMUSG00000055172	C1ra	1.33	2.16e-17	complement component 1	r subcomponent A [Source:MGI Symbol;Acc:MGI:1355313]
ENSMUSG00000097471	5830432E09Rik	1.33	2.13e-03	RIKEN cDNA 5830432E09 gene [Source:MGI Symbol;Acc:MGI:1915015]
ENSMUSG00000099568	Gm28513	1.33	4.55e-02	predicted gene 28513 [Source:MGI Symbol;Acc:MGI:5579219]
ENSMUSG00000075028	Prdm11	1.32	2.11e-10	PR domain containing 11 [Source:MGI Symbol;Acc:MGI:2685553]
ENSMUSG00000003526	Prodh	1.32	8.51e-05	proline dehydrogenase [Source:MGI Symbol;Acc:MGI:97770]
ENSMUSG00000017057	Il13ra1	1.31	3.66e-25	interleukin 13 receptor	alpha 1 [Source:MGI Symbol;Acc:MGI:105052]
ENSMUSG00000041324	Inhba	1.31	3.56e-09	inhibin beta-A [Source:MGI Symbol;Acc:MGI:96570]
ENSMUSG00000028970	Abcb1b	2023-03-01	3.59e-20	ATP-binding cassette	sub-family B (MDR/TAP)	member 1B [Source:MGI Symbol;Acc:MGI:97568]
ENSMUSG00000068141	Gm10232	2023-03-01	3.00e-03	predicted pseudogene 10232 [Source:MGI Symbol;Acc:MGI:3641637]
ENSMUSG00000106874	Gm20186	2023-03-01	6.84e-03	predicted gene	20186 [Source:MGI Symbol;Acc:MGI:5012371]
ENSMUSG00000018899	Irf1	1.29	1.54e-28	interferon regulatory factor 1 [Source:MGI Symbol;Acc:MGI:96590]
ENSMUSG00000035356	Nfkbiz	1.29	4.30e-20	nuclear factor of kappa light polypeptide gene enhancer in B cells inhibitor	zeta [Source:MGI Symbol;Acc:MGI:1931595]
ENSMUSG00000027070	Lrp2	1.29	1.06e-03	low density lipoprotein receptor-related protein 2 [Source:MGI Symbol;Acc:MGI:95794]
ENSMUSG00000097706	E030037K01Rik	1.28	2.58e-04	RIKEN cDNA E030037K01 gene [Source:MGI Symbol;Acc:MGI:3704310]
ENSMUSG00000022055	Nefl	1.27	1.16e-07	neurofilament	light polypeptide [Source:MGI Symbol;Acc:MGI:97313]
ENSMUSG00000100158	Gm28119	1.26	1.14e-02	predicted gene 28119 [Source:MGI Symbol;Acc:MGI:5578825]
ENSMUSG00000048521	Cxcr6	1.26	1.40e-02	chemokine (C-X-C motif) receptor 6 [Source:MGI Symbol;Acc:MGI:1934582]
ENSMUSG00000046711	Hmga1	1.25	6.63e-17	high mobility group AT-hook 1 [Source:MGI Symbol;Acc:MGI:96160]
ENSMUSG00000031778	Cx3cl1	1.24	8.08e-28	chemokine (C-X3-C motif) ligand 1 [Source:MGI Symbol;Acc:MGI:1097153]
ENSMUSG00000063018	2010204K13Rik	1.24	8.93e-07	RIKEN cDNA 2010204K13 gene [Source:MGI Symbol;Acc:MGI:1922859]
ENSMUSG00000079092	Prl2c2	1.24	2.72e-03	prolactin family 2	subfamily c	member 2 [Source:MGI Symbol;Acc:MGI:97618]
ENSMUSG00000085376	Gm14508	1.24	4.25e-02	predicted gene 14508 [Source:MGI Symbol;Acc:MGI:3705279]
ENSMUSG00000032174	Icam5	1.23	5.96e-04	intercellular adhesion molecule 5	telencephalin [Source:MGI Symbol;Acc:MGI:109430]
ENSMUSG00000071470	Ccnb1ip1	1.23	2.75e-02	cyclin B1 interacting protein 1 [Source:MGI Symbol;Acc:MGI:2685134]
ENSMUSG00000016526	Dyrk3	1.22	1.58e-13	dual-specificity tyrosine-(Y)-phosphorylation regulated kinase 3 [Source:MGI Symbol;Acc:MGI:1330300]
ENSMUSG00000006930	Hap1	1.22	1.11e-08	huntingtin-associated protein 1 [Source:MGI Symbol;Acc:MGI:1261831]
ENSMUSG00000097354	2310001H17Rik	1.22	3.70e-02	RIKEN cDNA 2310001H17 gene [Source:MGI Symbol;Acc:MGI:1923682]
ENSMUSG00000037868	Egr2	1.21	1.56e-08	early growth response 2 [Source:MGI Symbol;Acc:MGI:95296]
ENSMUSG00000044026	Slc35g1	1.21	5.63e-06	solute carrier family 35	member G1 [Source:MGI Symbol;Acc:MGI:2444789]
ENSMUSG00000026344	Lypd1	1.21	2.65e-02	Ly6/Plaur domain containing 1 [Source:MGI Symbol;Acc:MGI:1919835]
ENSMUSG00000002020	Ltbp2	2023-02-01	5.35e-27	latent transforming growth factor beta binding protein 2 [Source:MGI Symbol;Acc:MGI:99502]
ENSMUSG00000019960	Dusp6	2023-02-01	5.78e-24	dual specificity phosphatase 6 [Source:MGI Symbol;Acc:MGI:1914853]
ENSMUSG00000026249	Serpine2	2023-02-01	9.45e-13	serine (or cysteine) peptidase inhibitor	clade E	member 2 [Source:MGI Symbol;Acc:MGI:101780]
ENSMUSG00000003617	Cp	2023-02-01	1.78e-06	ceruloplasmin [Source:MGI Symbol;Acc:MGI:88476]
ENSMUSG00000021061	Sptb	2023-02-01	1.81e-02	spectrin beta	erythrocytic [Source:MGI Symbol;Acc:MGI:98387]
ENSMUSG00000102909	Gm2453	2023-02-01	2.20e-02	predicted gene 2453 [Source:MGI Symbol;Acc:MGI:3780620]
ENSMUSG00000031712	Il15	1.19	1.46e-03	interleukin 15 [Source:MGI Symbol;Acc:MGI:103014]
ENSMUSG00000078249	Hmga1b	1.18	1.39e-14	high mobility group AT-hook 1B [Source:MGI Symbol;Acc:MGI:96161]
ENSMUSG00000067219	Nipal1	1.18	1.09e-08	NIPA-like domain containing 1 [Source:MGI Symbol;Acc:MGI:1917951]
ENSMUSG00000097754	Ptgs2os2	1.18	2.64e-04	prostaglandin-endoperoxide synthase 2	opposite strand 2 [Source:MGI Symbol;Acc:MGI:5477181]
ENSMUSG00000052837	Junb	1.17	2.68e-35	jun B proto-oncogene [Source:MGI Symbol;Acc:MGI:96647]
ENSMUSG00000028527	Ak4	1.16	1.17e-05	adenylate kinase 4 [Source:MGI Symbol;Acc:MGI:87979]
ENSMUSG00000054321	Taf4b	1.15	2.48e-08	TATA-box binding protein associated factor 4b [Source:MGI Symbol;Acc:MGI:2152345]
ENSMUSG00000027208	Fgf7	1.15	2.72e-08	fibroblast growth factor 7 [Source:MGI Symbol;Acc:MGI:95521]
ENSMUSG00000022157	Mcpt8	1.15	6.55e-03	mast cell protease 8 [Source:MGI Symbol;Acc:MGI:1261780]
ENSMUSG00000032502	Stac	1.15	3.00e-02	src homology three (SH3) and cysteine rich domain [Source:MGI Symbol;Acc:MGI:1201400]
ENSMUSG00000095588	Gm12350	1.15	4.76e-02	predicted gene 12350 [Source:MGI Symbol;Acc:MGI:3649478]
ENSMUSG00000063268	Parp10	1.14	8.01e-06	poly (ADP-ribose) polymerase family	member 10 [Source:MGI Symbol;Acc:MGI:3712326]
ENSMUSG00000083328	Gm11826	1.14	1.26e-02	predicted gene 11826 [Source:MGI Symbol;Acc:MGI:3651142]
ENSMUSG00000079491	H2-T10	1.14	1.27e-02	histocompatibility 2	T region locus 10 [Source:MGI Symbol;Acc:MGI:95942]
ENSMUSG00000025064	Col17a1	1.14	1.55e-02	collagen	type XVII	alpha 1 [Source:MGI Symbol;Acc:MGI:88450]
ENSMUSG00000025492	Ifitm3	1.13	1.49e-18	interferon induced transmembrane protein 3 [Source:MGI Symbol;Acc:MGI:1913391]
ENSMUSG00000032281	Acsbg1	1.13	8.48e-15	acyl-CoA synthetase bubblegum family member 1 [Source:MGI Symbol;Acc:MGI:2385656]
ENSMUSG00000026068	Il18rap	1.13	4.50e-11	interleukin 18 receptor accessory protein [Source:MGI Symbol;Acc:MGI:1338888]
ENSMUSG00000072941	Sod3	2023-12-01	1.00e-23	superoxide dismutase 3	extracellular [Source:MGI Symbol;Acc:MGI:103181]
ENSMUSG00000046718	Bst2	2023-12-01	1.06e-15	bone marrow stromal cell antigen 2 [Source:MGI Symbol;Acc:MGI:1916800]
ENSMUSG00000038301	Snx10	2023-12-01	1.05e-13	sorting nexin 10 [Source:MGI Symbol;Acc:MGI:1919232]
ENSMUSG00000112294	Gm4129	2023-12-01	1.35e-02	predicted gene 4129 [Source:MGI Symbol;Acc:MGI:3782305]
ENSMUSG00000049551	Fzd9	2023-12-01	2.29e-02	frizzled class receptor 9 [Source:MGI Symbol;Acc:MGI:1313278]
ENSMUSG00000082988	Gm5903	2023-12-01	4.36e-02	predicted gene 5903 [Source:MGI Symbol;Acc:MGI:3644470]
ENSMUSG00000038299	Wdr36	2023-11-01	2.78e-19	WD repeat domain 36 [Source:MGI Symbol;Acc:MGI:1917819]
ENSMUSG00000070327	Rnf213	2023-11-01	2.36e-08	ring finger protein 213 [Source:MGI Symbol;Acc:MGI:1289196]
ENSMUSG00000022032	Scara5	2023-11-01	1.46e-03	scavenger receptor class A	member 5 [Source:MGI Symbol;Acc:MGI:1918395]
ENSMUSG00000033107	Rnf125	2023-11-01	1.39e-02	ring finger protein 125 [Source:MGI Symbol;Acc:MGI:1914914]
ENSMUSG00000001986	Gria3	2023-11-01	2.55e-02	glutamate receptor	ionotropic	AMPA3 (alpha 3) [Source:MGI Symbol;Acc:MGI:95810]
ENSMUSG00000097971	NA	2023-01-01	1.23e-23	NA
ENSMUSG00000024912	Fosl1	2023-01-01	8.19e-08	fos-like antigen 1 [Source:MGI Symbol;Acc:MGI:107179]
ENSMUSG00000021280	Exoc3l4	2023-01-01	1.16e-05	exocyst complex component 3-like 4 [Source:MGI Symbol;Acc:MGI:1921363]
ENSMUSG00000022156	Gzme	2023-01-01	1.47e-02	granzyme E [Source:MGI Symbol;Acc:MGI:109265]
ENSMUSG00000026107	Nabp1	2023-09-01	1.39e-13	nucleic acid binding protein 1 [Source:MGI Symbol;Acc:MGI:1923258]
ENSMUSG00000039395	Mreg	2023-09-01	1.42e-09	melanoregulin [Source:MGI Symbol;Acc:MGI:2151839]
ENSMUSG00000025491	Ifitm1	2023-09-01	1.35e-06	interferon induced transmembrane protein 1 [Source:MGI Symbol;Acc:MGI:1915963]
ENSMUSG00000019982	Myb	2023-09-01	2.88e-04	myeloblastosis oncogene [Source:MGI Symbol;Acc:MGI:97249]
ENSMUSG00000097279	Gm5106	2023-09-01	3.27e-02	predicted gene 5106 [Source:MGI Symbol;Acc:MGI:3643983]
ENSMUSG00000104748	Gm43592	2023-09-01	3.52e-02	predicted gene 43592 [Source:MGI Symbol;Acc:MGI:5663729]
ENSMUSG00000023087	Noct	2023-08-01	2.31e-16	nocturnin [Source:MGI Symbol;Acc:MGI:109382]
ENSMUSG00000097769	NA	2023-08-01	2.50e-12	NA
ENSMUSG00000059159	Gm8129	2023-08-01	1.49e-02	predicted pseudogene 8129 [Source:MGI Symbol;Acc:MGI:3646863]
ENSMUSG00000101969	Gm20125	2023-08-01	2.17e-02	predicted gene	20125 [Source:MGI Symbol;Acc:MGI:5012310]
ENSMUSG00000042812	Foxf1	2023-08-01	3.03e-02	forkhead box F1 [Source:MGI Symbol;Acc:MGI:1347470]
ENSMUSG00000030748	Il4ra	2023-07-01	2.72e-21	interleukin 4 receptor	alpha [Source:MGI Symbol;Acc:MGI:105367]
ENSMUSG00000049580	Tsku	2023-07-01	4.75e-14	tsukushi	small leucine rich proteoglycan [Source:MGI Symbol;Acc:MGI:2443855]
ENSMUSG00000079575	Rbpj-ps3	2023-07-01	1.05e-10	recombination signal binding protein for immunoglobulin kappa J region	pseudogene 3 [Source:MGI Symbol;Acc:MGI:96525]
ENSMUSG00000005465	Il27ra	2023-07-01	7.36e-04	interleukin 27 receptor	alpha [Source:MGI Symbol;Acc:MGI:1355318]
ENSMUSG00000056073	Grik2	2023-07-01	2.00e-02	glutamate receptor	ionotropic	kainate 2 (beta 2) [Source:MGI Symbol;Acc:MGI:95815]
ENSMUSG00000026167	Wnt10a	2023-06-01	2.68e-12	wingless-type MMTV integration site family	member 10A [Source:MGI Symbol;Acc:MGI:108071]
ENSMUSG00000027843	Ptpn22	2023-06-01	5.42e-12	protein tyrosine phosphatase	non-receptor type 22 (lymphoid) [Source:MGI Symbol;Acc:MGI:107170]
ENSMUSG00000038831	Ralgps1	2023-06-01	4.69e-07	Ral GEF with PH domain and SH3 binding motif 1 [Source:MGI Symbol;Acc:MGI:1922008]
ENSMUSG00000066175	2510046G10Rik	2023-06-01	8.80e-03	RIKEN cDNA 2510046G10 gene [Source:MGI Symbol;Acc:MGI:3698051]
ENSMUSG00000006818	Sod2	2023-05-01	3.01e-20	superoxide dismutase 2	mitochondrial [Source:MGI Symbol;Acc:MGI:98352]
ENSMUSG00000024424	Ttc39c	2023-05-01	1.97e-12	tetratricopeptide repeat domain 39C [Source:MGI Symbol;Acc:MGI:1919997]
ENSMUSG00000042367	Gjb3	2023-05-01	1.25e-06	gap junction protein	beta 3 [Source:MGI Symbol;Acc:MGI:95721]
ENSMUSG00000020178	Adora2a	2023-05-01	7.76e-04	adenosine A2a receptor [Source:MGI Symbol;Acc:MGI:99402]
ENSMUSG00000034209	Rasl10a	2023-05-01	2.07e-03	RAS-like	family 10	member A [Source:MGI Symbol;Acc:MGI:1922918]
ENSMUSG00000081049	Rps24-ps3	2023-05-01	4.29e-03	ribosomal protein S24	pseudogene 3 [Source:MGI Symbol;Acc:MGI:3644407]
ENSMUSG00000023224	Serping1	2023-05-01	6.55e-03	serine (or cysteine) peptidase inhibitor	clade G	member 1 [Source:MGI Symbol;Acc:MGI:894696]
ENSMUSG00000087442	Gm14453	2023-05-01	4.82e-02	predicted gene 14453 [Source:MGI Symbol;Acc:MGI:3702165]
ENSMUSG00000039982	Dtx4	2023-04-01	1.45e-09	deltex 4	E3 ubiquitin ligase [Source:MGI Symbol;Acc:MGI:2672905]
ENSMUSG00000109408	A930037H05Rik	2023-04-01	4.25e-05	RIKEN cDNA A930037H05 gene [Source:MGI Symbol;Acc:MGI:1925689]
ENSMUSG00000030643	Rab30	2023-04-01	8.25e-05	RAB30	member RAS oncogene family [Source:MGI Symbol;Acc:MGI:1923235]
ENSMUSG00000111877	Gm6477	2023-04-01	4.48e-04	predicted gene 6477 [Source:MGI Symbol;Acc:MGI:3647945]
ENSMUSG00000022094	Slc39a14	2023-03-01	1.07e-22	solute carrier family 39 (zinc transporter)	member 14 [Source:MGI Symbol;Acc:MGI:2384851]
ENSMUSG00000055994	Nod2	2023-03-01	1.88e-16	nucleotide-binding oligomerization domain containing 2 [Source:MGI Symbol;Acc:MGI:2429397]
ENSMUSG00000034765	Dusp5	2023-03-01	4.62e-12	dual specificity phosphatase 5 [Source:MGI Symbol;Acc:MGI:2685183]
ENSMUSG00000091449	Gm10269	2023-03-01	4.94e-04	predicted gene 10269 [Source:MGI Symbol;Acc:MGI:3642381]
ENSMUSG00000022054	Nefm	2023-03-01	5.98e-04	neurofilament	medium polypeptide [Source:MGI Symbol;Acc:MGI:97314]
ENSMUSG00000097770	NA	2023-03-01	5.22e-03	NA
ENSMUSG00000032577	Mapkapk3	2023-03-01	5.73e-03	mitogen-activated protein kinase-activated protein kinase 3 [Source:MGI Symbol;Acc:MGI:2143163]
ENSMUSG00000036437	Npy1r	2023-03-01	1.16e-02	neuropeptide Y receptor Y1 [Source:MGI Symbol;Acc:MGI:104963]
ENSMUSG00000024308	Tapbp	2023-02-01	1.78e-19	TAP binding protein [Source:MGI Symbol;Acc:MGI:1201689]
ENSMUSG00000112140	Gm5780	2023-02-01	2.60e-02	predicted gene 5780 [Source:MGI Symbol;Acc:MGI:3645288]
ENSMUSG00000026074	Map4k4	2023-01-01	6.89e-22	mitogen-activated protein kinase kinase kinase kinase 4 [Source:MGI Symbol;Acc:MGI:1349394]
ENSMUSG00000028792	Ak2	2023-01-01	3.22e-16	adenylate kinase 2 [Source:MGI Symbol;Acc:MGI:87978]
ENSMUSG00000022965	Ifngr2	2023-01-01	5.02e-15	interferon gamma receptor 2 [Source:MGI Symbol;Acc:MGI:107654]
ENSMUSG00000004100	Ppan	2023-01-01	1.60e-12	peter pan homolog [Source:MGI Symbol;Acc:MGI:2178445]
ENSMUSG00000035929	H2-Q4	2023-01-01	2.43e-12	histocompatibility 2	Q region locus 4 [Source:MGI Symbol;Acc:MGI:95933]
ENSMUSG00000072568	Lratd2	2023-01-01	1.59e-07	LRAT domain containing 1 [Source:MGI Symbol;Acc:MGI:3026924]
ENSMUSG00000026479	Lamc2	2023-01-01	2.64e-07	laminin	gamma 2 [Source:MGI Symbol;Acc:MGI:99913]
ENSMUSG00000052957	Gas1	-1	1.39e-19	growth arrest specific 1 [Source:MGI Symbol;Acc:MGI:95655]
ENSMUSG00000024190	Dusp1	-1	4.48e-19	dual specificity phosphatase 1 [Source:MGI Symbol;Acc:MGI:105120]
ENSMUSG00000044716	Dok7	-1	3.16e-16	docking protein 7 [Source:MGI Symbol;Acc:MGI:3584043]
ENSMUSG00000031734	Irx3	-1	4.51e-08	Iroquois related homeobox 3 [Source:MGI Symbol;Acc:MGI:1197522]
ENSMUSG00000038271	Iffo1	-1	6.40e-08	intermediate filament family orphan 1 [Source:MGI Symbol;Acc:MGI:2444516]
ENSMUSG00000051022	Hs3st1	-1	1.98e-05	heparan sulfate (glucosamine) 3-O-sulfotransferase 1 [Source:MGI Symbol;Acc:MGI:1201606]
ENSMUSG00000073591	Pcdhb22	-1	1.52e-04	protocadherin beta 22 [Source:MGI Symbol;Acc:MGI:2136760]
ENSMUSG00000079654	Prrt4	-1	8.45e-04	proline-rich transmembrane protein 4 [Source:MGI Symbol;Acc:MGI:2141677]
ENSMUSG00000043456	Zfp536	-1	4.94e-03	zinc finger protein 536 [Source:MGI Symbol;Acc:MGI:1926102]
ENSMUSG00000086158	Pierce2	-1	2.62e-02	piercer of microtubule wall 2 [Source:MGI Symbol;Acc:MGI:3648770]
ENSMUSG00000005951	Shpk	-1	4.25e-02	sedoheptulokinase [Source:MGI Symbol;Acc:MGI:1921887]
ENSMUSG00000097055	Gm4419	-1	4.76e-02	predicted gene 4419 [Source:MGI Symbol;Acc:MGI:3782604]
ENSMUSG00000032348	Gsta4	-1.01	1.48e-18	glutathione S-transferase	alpha 4 [Source:MGI Symbol;Acc:MGI:1309515]
ENSMUSG00000045636	Mtus1	-1.01	1.20e-11	mitochondrial tumor suppressor 1 [Source:MGI Symbol;Acc:MGI:2142572]
ENSMUSG00000027107	Chrna1	-1.01	1.24e-11	cholinergic receptor	nicotinic	alpha polypeptide 1 (muscle) [Source:MGI Symbol;Acc:MGI:87885]
ENSMUSG00000092274	Neat1	-1.01	1.21e-06	nuclear paraspeckle assembly transcript 1 (non-protein coding) [Source:MGI Symbol;Acc:MGI:1914211]
ENSMUSG00000042842	Serpinb6b	-1.01	3.20e-05	serine (or cysteine) peptidase inhibitor	clade B	member 6b [Source:MGI Symbol;Acc:MGI:894688]
ENSMUSG00000028167	Bdh2	-1.01	9.02e-04	3-hydroxybutyrate dehydrogenase	type 2 [Source:MGI Symbol;Acc:MGI:1917022]
ENSMUSG00000004187	Kifc2	-1.01	1.09e-02	kinesin family member C2 [Source:MGI Symbol;Acc:MGI:109187]
ENSMUSG00000008845	Cd163	-1.01	1.70e-02	CD163 antigen [Source:MGI Symbol;Acc:MGI:2135946]
ENSMUSG00000051029	Serpinb1b	-1.01	3.52e-02	serine (or cysteine) peptidase inhibitor	clade B	member 1b [Source:MGI Symbol;Acc:MGI:2445361]
ENSMUSG00000061882	Ccdc62	-1.01	4.80e-02	coiled-coil domain containing 62 [Source:MGI Symbol;Acc:MGI:2684996]
ENSMUSG00000030498	Gas2	-1.02	1.00e-15	growth arrest specific 2 [Source:MGI Symbol;Acc:MGI:95657]
ENSMUSG00000058056	Palld	-1.02	2.73e-13	palladin	cytoskeletal associated protein [Source:MGI Symbol;Acc:MGI:1919583]
ENSMUSG00000051367	Six1	-1.02	1.30e-12	sine oculis-related homeobox 1 [Source:MGI Symbol;Acc:MGI:102780]
ENSMUSG00000039976	Tbc1d16	-1.02	6.35e-09	TBC1 domain family	member 16 [Source:MGI Symbol;Acc:MGI:2652878]
ENSMUSG00000104729	NA	-1.02	5.09e-04	NA
ENSMUSG00000051043	Gprc5c	-1.02	2.52e-03	G protein-coupled receptor	family C	group 5	member C [Source:MGI Symbol;Acc:MGI:1917605]
ENSMUSG00000099858	Gm6652	-1.02	1.97e-02	predicted gene 6652 [Source:MGI Symbol;Acc:MGI:3647244]
ENSMUSG00000001270	Ckb	-1.03	8.21e-21	creatine kinase	brain [Source:MGI Symbol;Acc:MGI:88407]
ENSMUSG00000036002	Atosb	-1.03	3.47e-15	atos homolog B [Source:MGI Symbol;Acc:MGI:2441854]
ENSMUSG00000023904	Hcfc1r1	-1.03	2.80e-14	host cell factor C1 regulator 1 (XPO1-dependent) [Source:MGI Symbol;Acc:MGI:2663619]
ENSMUSG00000058135	Gstm1	-1.03	3.36e-11	glutathione S-transferase	mu 1 [Source:MGI Symbol;Acc:MGI:95860]
ENSMUSG00000020722	Cacng1	-1.03	9.16e-10	calcium channel	voltage-dependent	gamma subunit 1 [Source:MGI Symbol;Acc:MGI:1206582]
ENSMUSG00000023055	Calcoco1	-1.03	1.82e-06	calcium binding and coiled coil domain 1 [Source:MGI Symbol;Acc:MGI:1914738]
ENSMUSG00000027335	Adra1d	-1.03	2.42e-06	adrenergic receptor	alpha 1d [Source:MGI Symbol;Acc:MGI:106673]
ENSMUSG00000031626	Sorbs2	-1.03	6.52e-06	sorbin and SH3 domain containing 2 [Source:MGI Symbol;Acc:MGI:1924574]
ENSMUSG00000022236	Ropn1l	-1.03	4.68e-05	ropporin 1-like [Source:MGI Symbol;Acc:MGI:2182357]
ENSMUSG00000005950	P2rx5	-1.03	1.94e-04	purinergic receptor P2X	ligand-gated ion channel	5 [Source:MGI Symbol;Acc:MGI:2137026]
ENSMUSG00000030638	Sh3gl3	-1.03	9.69e-04	SH3-domain GRB2-like 3 [Source:MGI Symbol;Acc:MGI:700011]
ENSMUSG00000047910	Pcdhb16	-1.03	5.28e-03	protocadherin beta 16 [Source:MGI Symbol;Acc:MGI:2136752]
ENSMUSG00000028173	Wls	-1.04	7.29e-22	wntless WNT ligand secretion mediator [Source:MGI Symbol;Acc:MGI:1915401]
ENSMUSG00000019989	Enpp3	-1.04	8.47e-09	ectonucleotide pyrophosphatase/phosphodiesterase 3 [Source:MGI Symbol;Acc:MGI:2143702]
ENSMUSG00000027966	Col11a1	-1.04	9.00e-07	collagen	type XI	alpha 1 [Source:MGI Symbol;Acc:MGI:88446]
ENSMUSG00000034379	Wdr5b	-1.04	9.43e-04	WD repeat domain 5B [Source:MGI Symbol;Acc:MGI:1916794]
ENSMUSG00000029627	Zkscan14	-1.04	1.17e-03	zinc finger with KRAB and SCAN domains 14 [Source:MGI Symbol;Acc:MGI:1914485]
ENSMUSG00000048200	Cracr2b	-1.04	2.50e-03	calcium release activated channel regulator 2B [Source:MGI Symbol;Acc:MGI:2446129]
ENSMUSG00000047842	Diras2	-1.04	1.85e-02	DIRAS family	GTP-binding RAS-like 2 [Source:MGI Symbol;Acc:MGI:1915453]
ENSMUSG00000037709	Fam13a	-1.04	4.45e-02	family with sequence similarity 13	member A [Source:MGI Symbol;Acc:MGI:1889842]
ENSMUSG00000021453	Gadd45g	-1.05	5.17e-18	growth arrest and DNA-damage-inducible 45 gamma [Source:MGI Symbol;Acc:MGI:1346325]
ENSMUSG00000100975	Gm28875	-1.05	1.55e-11	predicted gene 28875 [Source:MGI Symbol;Acc:MGI:5579581]
ENSMUSG00000059824	Dbp	-1.05	8.60e-08	D site albumin promoter binding protein [Source:MGI Symbol;Acc:MGI:94866]
ENSMUSG00000008822	Acyp1	-1.05	2.43e-07	acylphosphatase 1	erythrocyte (common) type [Source:MGI Symbol;Acc:MGI:1913454]
ENSMUSG00000027200	Sema6d	-1.05	2.11e-05	sema domain	transmembrane domain (TM)	and cytoplasmic domain	(semaphorin) 6D [Source:MGI Symbol;Acc:MGI:2387661]
ENSMUSG00000034936	Arl4d	-1.05	3.09e-05	ADP-ribosylation factor-like 4D [Source:MGI Symbol;Acc:MGI:1933155]
ENSMUSG00000097101	1810034E14Rik	-1.05	6.59e-04	RIKEN cDNA 1810034E14 gene [Source:MGI Symbol;Acc:MGI:1913753]
ENSMUSG00000034616	Ssh3	-1.05	1.26e-03	slingshot protein phosphatase 3 [Source:MGI Symbol;Acc:MGI:2683546]
ENSMUSG00000003273	Car11	-1.05	2.71e-03	carbonic anhydrase 11 [Source:MGI Symbol;Acc:MGI:1336193]
ENSMUSG00000097353	NA	-1.05	3.10e-02	NA
ENSMUSG00000103793	Pcdhga6	-1.05	4.72e-02	protocadherin gamma subfamily A	6 [Source:MGI Symbol;Acc:MGI:1935218]
ENSMUSG00000024620	Pdgfrb	-1.06	4.00e-27	platelet derived growth factor receptor	beta polypeptide [Source:MGI Symbol;Acc:MGI:97531]
ENSMUSG00000019124	Scrn1	-1.06	3.62e-25	secernin 1 [Source:MGI Symbol;Acc:MGI:1917188]
ENSMUSG00000035441	Myo1d	-1.06	3.53e-22	myosin ID [Source:MGI Symbol;Acc:MGI:107728]
ENSMUSG00000028698	Pik3r3	-1.06	5.54e-14	phosphoinositide-3-kinase regulatory subunit 3 [Source:MGI Symbol;Acc:MGI:109277]
ENSMUSG00000040562	Gstm2	-1.06	4.24e-08	glutathione S-transferase	mu 2 [Source:MGI Symbol;Acc:MGI:95861]
ENSMUSG00000032380	Dapk2	-1.06	1.23e-07	death-associated protein kinase 2 [Source:MGI Symbol;Acc:MGI:1341297]
ENSMUSG00000043496	Tril	-1.06	2.06e-07	TLR4 interactor with leucine-rich repeats [Source:MGI Symbol;Acc:MGI:1914123]
ENSMUSG00000042647	Acad12	-1.06	2.12e-05	acyl-Coenzyme A dehydrogenase family	member 12 [Source:MGI Symbol;Acc:MGI:2443320]
ENSMUSG00000057948	Unc13d	-1.06	1.67e-04	unc-13 homolog D [Source:MGI Symbol;Acc:MGI:1917700]
ENSMUSG00000043670	Diras1	-1.06	1.77e-04	DIRAS family	GTP-binding RAS-like 1 [Source:MGI Symbol;Acc:MGI:2183442]
ENSMUSG00000075514	Gm13375	-1.06	4.62e-04	predicted gene 13375 [Source:MGI Symbol;Acc:MGI:3649913]
ENSMUSG00000113165	Gm47863	-1.06	6.66e-03	predicted gene	47863 [Source:MGI Symbol;Acc:MGI:6097080]
ENSMUSG00000020866	Cacna1g	-1.06	2.16e-02	calcium channel	voltage-dependent	T type	alpha 1G subunit [Source:MGI Symbol;Acc:MGI:1201678]
ENSMUSG00000074183	Gsta1	-1.06	4.08e-02	glutathione S-transferase	alpha 1 (Ya) [Source:MGI Symbol;Acc:MGI:1095417]
ENSMUSG00000038286	Bphl	-1.07	5.92e-10	biphenyl hydrolase-like (serine hydrolase	breast epithelial mucin-associated antigen) [Source:MGI Symbol;Acc:MGI:1915271]
ENSMUSG00000003420	Fcgrt	-1.07	3.51e-09	Fc fragment of IgG receptor and transporter [Source:MGI Symbol;Acc:MGI:103017]
ENSMUSG00000009731	Kcnd1	-1.07	1.62e-04	potassium voltage-gated channel	Shal-related family	member 1 [Source:MGI Symbol;Acc:MGI:96671]
ENSMUSG00000046191	Pcdhb20	-1.07	1.65e-04	protocadherin beta 20 [Source:MGI Symbol;Acc:MGI:2136758]
ENSMUSG00000038967	Pdk2	-1.07	3.23e-04	pyruvate dehydrogenase kinase	isoenzyme 2 [Source:MGI Symbol;Acc:MGI:1343087]
ENSMUSG00000094447	9430069I07Rik	-1.07	1.40e-03	RIKEN cDNA 9430069I07 gene [Source:MGI Symbol;Acc:MGI:1924608]
ENSMUSG00000079355	Ackr4	-1.07	2.14e-02	atypical chemokine receptor 4 [Source:MGI Symbol;Acc:MGI:2181676]
ENSMUSG00000028497	Hacd4	-1.08	1.09e-22	3-hydroxyacyl-CoA dehydratase 4 [Source:MGI Symbol;Acc:MGI:1914025]
ENSMUSG00000018819	Lsp1	-1.08	1.45e-16	lymphocyte specific 1 [Source:MGI Symbol;Acc:MGI:96832]
ENSMUSG00000037621	Atoh8	-1.08	1.10e-09	atonal bHLH transcription factor 8 [Source:MGI Symbol;Acc:MGI:1918343]
ENSMUSG00000022665	Ccdc80	-1.08	8.54e-07	coiled-coil domain containing 80 [Source:MGI Symbol;Acc:MGI:1915146]
ENSMUSG00000002108	Nr1h3	-1.08	8.40e-04	nuclear receptor subfamily 1	group H	member 3 [Source:MGI Symbol;Acc:MGI:1352462]
ENSMUSG00000058571	Gpc6	-1.09	1.13e-17	glypican 6 [Source:MGI Symbol;Acc:MGI:1346322]
ENSMUSG00000005949	Ctns	-1.09	1.23e-15	cystinosis	nephropathic [Source:MGI Symbol;Acc:MGI:1932872]
ENSMUSG00000038375	Trp53inp2	-1.09	9.83e-15	transformation related protein 53 inducible nuclear protein 2 [Source:MGI Symbol;Acc:MGI:1915978]
ENSMUSG00000079110	Capn3	-1.09	4.80e-05	calpain 3 [Source:MGI Symbol;Acc:MGI:107437]
ENSMUSG00000049811	Fam161a	-1.09	1.39e-04	family with sequence similarity 161	member A [Source:MGI Symbol;Acc:MGI:1921123]
ENSMUSG00000107724	Gm16042	-1.09	1.98e-04	predicted gene 16042 [Source:MGI Symbol;Acc:MGI:3801935]
ENSMUSG00000062563	Cys1	-1.09	5.38e-04	cystin 1 [Source:MGI Symbol;Acc:MGI:2177632]
ENSMUSG00000060429	Sntb1	-1.09	1.80e-02	syntrophin	basic 1 [Source:MGI Symbol;Acc:MGI:101781]
ENSMUSG00000042793	Lgr6	-1.09	2.81e-02	leucine-rich repeat-containing G protein-coupled receptor 6 [Source:MGI Symbol;Acc:MGI:2441805]
ENSMUSG00000075416	Gm14488	-1.09	4.82e-02	predicted gene 14488 [Source:MGI Symbol;Acc:MGI:3649725]
ENSMUSG00000001552	Jup	-1.1	4.58e-25	junction plakoglobin [Source:MGI Symbol;Acc:MGI:96650]
ENSMUSG00000022996	Wnt10b	-1.1	4.39e-18	wingless-type MMTV integration site family	member 10B [Source:MGI Symbol;Acc:MGI:108061]
ENSMUSG00000010461	Eya4	-1.1	1.13e-11	EYA transcriptional coactivator and phosphatase 4 [Source:MGI Symbol;Acc:MGI:1337104]
ENSMUSG00000023960	Enpp5	-1.1	2.90e-08	ectonucleotide pyrophosphatase/phosphodiesterase 5 [Source:MGI Symbol;Acc:MGI:1933830]
ENSMUSG00000033788	Dysf	-1.1	1.73e-07	dysferlin [Source:MGI Symbol;Acc:MGI:1349385]
ENSMUSG00000051177	Plcb1	-1.1	7.41e-07	phospholipase C	beta 1 [Source:MGI Symbol;Acc:MGI:97613]
ENSMUSG00000041556	Fbxo2	-1.1	4.97e-05	F-box protein 2 [Source:MGI Symbol;Acc:MGI:2446216]
ENSMUSG00000020878	Lrrc46	-1.1	1.62e-02	leucine rich repeat containing 46 [Source:MGI Symbol;Acc:MGI:1916547]
ENSMUSG00000048776	Pthlh	-1.1	2.41e-02	parathyroid hormone-like peptide [Source:MGI Symbol;Acc:MGI:97800]
ENSMUSG00000049872	Calhm5	-1.1	4.09e-02	calcium homeostasis modulator family member 5 [Source:MGI Symbol;Acc:MGI:2143897]
ENSMUSG00000048482	Bdnf	-1.11	5.01e-19	brain derived neurotrophic factor [Source:MGI Symbol;Acc:MGI:88145]
ENSMUSG00000029126	Nsg1	-1.11	4.51e-17	neuron specific gene family member 1 [Source:MGI Symbol;Acc:MGI:109149]
ENSMUSG00000025504	Eps8l2	-1.11	4.98e-08	EPS8-like 2 [Source:MGI Symbol;Acc:MGI:2138828]
ENSMUSG00000043795	Prr33	-1.11	2.62e-04	proline rich 33 [Source:MGI Symbol;Acc:MGI:3642289]
ENSMUSG00000090210	Itga10	-1.11	7.84e-03	integrin	alpha 10 [Source:MGI Symbol;Acc:MGI:2153482]
ENSMUSG00000039137	Whrn	-1.12	4.01e-15	whirlin [Source:MGI Symbol;Acc:MGI:2682003]
ENSMUSG00000028944	Prkag2	-1.12	1.87e-12	protein kinase	AMP-activated	gamma 2 non-catalytic subunit [Source:MGI Symbol;Acc:MGI:1336153]
ENSMUSG00000046312	Myorg	-1.12	2.25e-06	myogenesis regulating glycosidase (putative) [Source:MGI Symbol;Acc:MGI:2140300]
ENSMUSG00000106662	Gm43034	-1.12	6.63e-03	predicted gene 43034 [Source:MGI Symbol;Acc:MGI:5663171]
ENSMUSG00000048029	Eno4	-1.12	4.74e-02	enolase 4 [Source:MGI Symbol;Acc:MGI:2441717]
ENSMUSG00000021759	Plpp1	-1.13	2.80e-16	phospholipid phosphatase 1 [Source:MGI Symbol;Acc:MGI:108412]
ENSMUSG00000044734	Serpinb1a	-1.13	4.83e-10	serine (or cysteine) peptidase inhibitor	clade B	member 1a [Source:MGI Symbol;Acc:MGI:1913472]
ENSMUSG00000055782	Abcd2	-1.13	4.60e-05	ATP-binding cassette	sub-family D (ALD)	member 2 [Source:MGI Symbol;Acc:MGI:1349467]
ENSMUSG00000034839	Larp6	-1.13	1.34e-03	La ribonucleoprotein 6	translational regulator [Source:MGI Symbol;Acc:MGI:1914807]
ENSMUSG00000019899	Lama2	-1.13	2.10e-03	laminin	alpha 2 [Source:MGI Symbol;Acc:MGI:99912]
ENSMUSG00000060913	Trim55	-1.13	2.54e-03	tripartite motif-containing 55 [Source:MGI Symbol;Acc:MGI:3036269]
ENSMUSG00000061603	Akap6	-1.13	4.60e-03	A kinase (PRKA) anchor protein 6 [Source:MGI Symbol;Acc:MGI:3050566]
ENSMUSG00000074215	Gm10643	-1.13	3.97e-02	predicted gene 10643 [Source:MGI Symbol;Acc:MGI:3642507]
ENSMUSG00000091192	Sardhos	-1.13	4.15e-02	sarcosine dehydrogenase	opposite strand [Source:MGI Symbol;Acc:MGI:4937898]
ENSMUSG00000035279	Ssc5d	-1.14	2.61e-16	scavenger receptor cysteine rich family	5 domains [Source:MGI Symbol;Acc:MGI:3606211]
ENSMUSG00000026494	Kif26b	-1.14	1.63e-06	kinesin family member 26B [Source:MGI Symbol;Acc:MGI:2447076]
ENSMUSG00000041362	Shtn1	-1.14	4.61e-03	shootin 1 [Source:MGI Symbol;Acc:MGI:1918903]
ENSMUSG00000084940	Gm15935	-1.14	4.54e-02	predicted gene 15935 [Source:MGI Symbol;Acc:MGI:3801894]
ENSMUSG00000039081	Zfp503	-1.15	4.09e-24	zinc finger protein 503 [Source:MGI Symbol;Acc:MGI:1353644]
ENSMUSG00000020173	Cobl	-1.15	2.47e-11	cordon-bleu WH2 repeat [Source:MGI Symbol;Acc:MGI:105056]
ENSMUSG00000046618	Olfml2a	-1.15	1.32e-06	olfactomedin-like 2A [Source:MGI Symbol;Acc:MGI:2444741]
ENSMUSG00000044770	Scml4	-1.15	7.31e-03	Scm polycomb group protein like 4 [Source:MGI Symbol;Acc:MGI:2446140]
ENSMUSG00000055862	Izumo4	-1.15	1.34e-02	IZUMO family member 4 [Source:MGI Symbol;Acc:MGI:1918814]
ENSMUSG00000067818	Myl9	-1.16	7.78e-17	myosin	light polypeptide 9	regulatory [Source:MGI Symbol;Acc:MGI:2138915]
ENSMUSG00000029061	Mmp23	-1.16	1.06e-09	matrix metallopeptidase 23 [Source:MGI Symbol;Acc:MGI:1347361]
ENSMUSG00000018427	Ypel2	-1.16	3.12e-06	yippee like 2 [Source:MGI Symbol;Acc:MGI:1925114]
ENSMUSG00000105139	Gm19391	-1.16	4.89e-03	predicted gene	19391 [Source:MGI Symbol;Acc:MGI:5011576]
ENSMUSG00000029868	Trpv6	-1.16	3.75e-02	transient receptor potential cation channel	subfamily V	member 6 [Source:MGI Symbol;Acc:MGI:1927259]
ENSMUSG00000004105	Angptl2	-1.17	5.05e-19	angiopoietin-like 2 [Source:MGI Symbol;Acc:MGI:1347002]
ENSMUSG00000026833	Olfm1	-1.17	6.11e-17	olfactomedin 1 [Source:MGI Symbol;Acc:MGI:1860437]
ENSMUSG00000023913	Pla2g7	-1.17	1.53e-07	phospholipase A2	group VII (platelet-activating factor acetylhydrolase	plasma) [Source:MGI Symbol;Acc:MGI:1351327]
ENSMUSG00000070802	Pnma8b	-1.17	2.60e-07	PNMA family member 8B [Source:MGI Symbol;Acc:MGI:3645856]
ENSMUSG00000056185	Snx32	-1.17	2.40e-05	sorting nexin 32 [Source:MGI Symbol;Acc:MGI:2444704]
ENSMUSG00000052516	Robo2	-1.17	2.96e-05	roundabout guidance receptor 2 [Source:MGI Symbol;Acc:MGI:1890110]
ENSMUSG00000003411	Rab3b	-1.17	1.03e-04	RAB3B	member RAS oncogene family [Source:MGI Symbol;Acc:MGI:1917158]
ENSMUSG00000086454	Platr14	-1.17	4.14e-04	pluripotency associated transcript 14 [Source:MGI Symbol;Acc:MGI:1922209]
ENSMUSG00000068874	Selenbp1	-1.17	4.35e-03	selenium binding protein 1 [Source:MGI Symbol;Acc:MGI:96825]
ENSMUSG00000112794	Gm48878	-1.17	2.54e-02	predicted gene	48878 [Source:MGI Symbol;Acc:MGI:6098630]
ENSMUSG00000059146	Ntrk3	-1.17	3.88e-02	neurotrophic tyrosine kinase	receptor	type 3 [Source:MGI Symbol;Acc:MGI:97385]
ENSMUSG00000007872	Id3	-1.18	5.84e-21	inhibitor of DNA binding 3 [Source:MGI Symbol;Acc:MGI:96398]
ENSMUSG00000027470	Mylk2	-1.18	5.42e-12	myosin	light polypeptide kinase 2	skeletal muscle [Source:MGI Symbol;Acc:MGI:2139434]
ENSMUSG00000018381	Abi3	-1.18	6.82e-10	ABI family member 3 [Source:MGI Symbol;Acc:MGI:1913860]
ENSMUSG00000033540	Idua	-1.18	8.60e-07	iduronidase	alpha-L [Source:MGI Symbol;Acc:MGI:96418]
ENSMUSG00000038637	Lrrc56	-1.18	1.30e-04	leucine rich repeat containing 56 [Source:MGI Symbol;Acc:MGI:1917802]
ENSMUSG00000028654	Mycl	-1.18	2.24e-04	v-myc avian myelocytomatosis viral oncogene lung carcinoma derived [Source:MGI Symbol;Acc:MGI:96799]
ENSMUSG00000105881	4932422M17Rik	-1.18	2.50e-03	RIKEN cDNA 4932422M17 gene [Source:MGI Symbol;Acc:MGI:1921616]
ENSMUSG00000048520	Fbxl13	-1.18	5.31e-03	F-box and leucine-rich repeat protein 13 [Source:MGI Symbol;Acc:MGI:2443416]
ENSMUSG00000092220	Gm20528	-1.18	1.47e-02	predicted gene 20528 [Source:MGI Symbol;Acc:MGI:5141993]
ENSMUSG00000054863	Tafa5	-1.19	1.97e-32	TAFA chemokine like family member 5 [Source:MGI Symbol;Acc:MGI:2146182]
ENSMUSG00000041117	Ccdc8	-1.19	3.99e-06	coiled-coil domain containing 8 [Source:MGI Symbol;Acc:MGI:3612184]
ENSMUSG00000031616	Ednra	-1.19	1.55e-03	endothelin receptor type A [Source:MGI Symbol;Acc:MGI:105923]
ENSMUSG00000050270	Tmem220	-1.19	1.56e-02	transmembrane protein 220 [Source:MGI Symbol;Acc:MGI:2443691]
ENSMUSG00000103115	Gm37584	-1.19	2.53e-02	predicted gene	37584 [Source:MGI Symbol;Acc:MGI:5610812]
ENSMUSG00000024049	Myom1	-1.19	3.28e-02	myomesin 1 [Source:MGI Symbol;Acc:MGI:1341430]
ENSMUSG00000057191	AB124611	-1.19	3.96e-02	cDNA sequence AB124611 [Source:MGI Symbol;Acc:MGI:3043001]
ENSMUSG00000040998	Npnt	-1.2	5.93e-17	nephronectin [Source:MGI Symbol;Acc:MGI:2148811]
ENSMUSG00000028369	Svep1	-1.2	4.75e-08	sushi	von Willebrand factor type A	EGF and pentraxin domain containing 1 [Source:MGI Symbol;Acc:MGI:1928849]
ENSMUSG00000083282	Ctsf	-1.2	1.85e-07	cathepsin F [Source:MGI Symbol;Acc:MGI:1861434]
ENSMUSG00000038415	Foxq1	-1.2	9.48e-05	forkhead box Q1 [Source:MGI Symbol;Acc:MGI:1298228]
ENSMUSG00000023046	Igfbp6	-1.21	3.37e-20	insulin-like growth factor binding protein 6 [Source:MGI Symbol;Acc:MGI:96441]
ENSMUSG00000111521	Gm48529	-1.21	5.07e-17	predicted gene	48529 [Source:MGI Symbol;Acc:MGI:6098068]
ENSMUSG00000029869	Ephb6	-1.21	2.21e-15	Eph receptor B6 [Source:MGI Symbol;Acc:MGI:1096338]
ENSMUSG00000055493	Epm2a	-1.21	4.05e-03	epilepsy	progressive myoclonic epilepsy	type 2 gene alpha [Source:MGI Symbol;Acc:MGI:1341085]
ENSMUSG00000031461	Myom2	-1.21	4.97e-02	myomesin 2 [Source:MGI Symbol;Acc:MGI:1328358]
ENSMUSG00000048126	Col6a3	-1.22	4.16e-16	collagen	type VI	alpha 3 [Source:MGI Symbol;Acc:MGI:88461]
ENSMUSG00000020432	Tcn2	-1.22	3.36e-10	transcobalamin 2 [Source:MGI Symbol;Acc:MGI:98534]
ENSMUSG00000097294	NA	-1.22	5.39e-03	NA
ENSMUSG00000034872	Gipc3	-1.22	6.34e-03	GIPC PDZ domain containing family	member 3 [Source:MGI Symbol;Acc:MGI:2387006]
ENSMUSG00000060380	C030014I23Rik	-1.22	4.00e-02	RIKEN cDNA C030014I23 gene [Source:MGI Symbol;Acc:MGI:1924631]
ENSMUSG00000022594	Lynx1	-1.23	1.41e-22	Ly6/neurotoxin 1 [Source:MGI Symbol;Acc:MGI:1345180]
ENSMUSG00000036181	H1f2	-1.23	1.79e-21	H1.2 linker histone	cluster member [Source:MGI Symbol;Acc:MGI:1931526]
ENSMUSG00000033685	Ucp2	-1.23	2.75e-17	uncoupling protein 2 (mitochondrial	proton carrier) [Source:MGI Symbol;Acc:MGI:109354]
ENSMUSG00000015568	Lpl	-1.23	6.21e-07	lipoprotein lipase [Source:MGI Symbol;Acc:MGI:96820]
ENSMUSG00000024176	Sox8	-1.23	2.09e-03	SRY (sex determining region Y)-box 8 [Source:MGI Symbol;Acc:MGI:98370]
ENSMUSG00000033763	Mtss2	-1.24	2.51e-20	MTSS I-BAR domain containing 2 [Source:MGI Symbol;Acc:MGI:3039591]
ENSMUSG00000024501	Dpysl3	-1.24	1.32e-19	dihydropyrimidinase-like 3 [Source:MGI Symbol;Acc:MGI:1349762]
ENSMUSG00000037235	Mxd4	-1.24	9.74e-12	Max dimerization protein 4 [Source:MGI Symbol;Acc:MGI:104991]
ENSMUSG00000035642	Aamdc	-1.24	3.39e-10	adipogenesis associated Mth938 domain containing [Source:MGI Symbol;Acc:MGI:1913523]
ENSMUSG00000064373	Selenop	-1.24	8.36e-08	selenoprotein P [Source:MGI Symbol;Acc:MGI:894288]
ENSMUSG00000111977	Gm47163	-1.24	2.39e-02	predicted gene	47163 [Source:MGI Symbol;Acc:MGI:6095939]
ENSMUSG00000036545	Adamts2	-1.25	2.39e-14	a disintegrin-like and metallopeptidase (reprolysin type) with thrombospondin type 1 motif	2 [Source:MGI Symbol;Acc:MGI:1347356]
ENSMUSG00000043850	Clrn1	-1.25	3.67e-04	clarin 1 [Source:MGI Symbol;Acc:MGI:2388124]
ENSMUSG00000021567	Nkd2	-1.25	4.24e-04	naked cuticle 2 [Source:MGI Symbol;Acc:MGI:1919543]
ENSMUSG00000035745	Grin3b	-1.25	4.28e-03	glutamate receptor	ionotropic	NMDA3B [Source:MGI Symbol;Acc:MGI:2150393]
ENSMUSG00000024866	Acy3	-1.25	5.39e-03	aspartoacylase (aminoacylase) 3 [Source:MGI Symbol;Acc:MGI:1918920]
ENSMUSG00000025321	Itgb8	-1.25	8.19e-03	integrin beta 8 [Source:MGI Symbol;Acc:MGI:1338035]
ENSMUSG00000044938	Klhl31	-1.25	1.39e-02	kelch-like 31 [Source:MGI Symbol;Acc:MGI:3045305]
ENSMUSG00000029699	Ssc4d	-1.25	1.70e-02	scavenger receptor cysteine rich family	4 domains [Source:MGI Symbol;Acc:MGI:1924709]
ENSMUSG00000029660	Tex26	-1.25	2.04e-02	testis expressed 26 [Source:MGI Symbol;Acc:MGI:1923110]
ENSMUSG00000024065	Ehd3	-1.26	1.11e-29	EH-domain containing 3 [Source:MGI Symbol;Acc:MGI:1928900]
ENSMUSG00000052688	Rab7b	-1.26	1.32e-18	RAB7B	member RAS oncogene family [Source:MGI Symbol;Acc:MGI:2442295]
ENSMUSG00000027224	Duoxa1	-1.26	2.73e-07	dual oxidase maturation factor 1 [Source:MGI Symbol;Acc:MGI:2384861]
ENSMUSG00000025650	Col7a1	-1.26	5.09e-07	collagen	type VII	alpha 1 [Source:MGI Symbol;Acc:MGI:88462]
ENSMUSG00000032489	Kif9	-1.26	2.26e-03	kinesin family member 9 [Source:MGI Symbol;Acc:MGI:1098237]
ENSMUSG00000028023	Pitx2	-1.27	1.03e-30	paired-like homeodomain transcription factor 2 [Source:MGI Symbol;Acc:MGI:109340]
ENSMUSG00000103726	Gm30074	-1.27	2.58e-05	predicted gene	30074 [Source:MGI Symbol;Acc:MGI:5589233]
ENSMUSG00000010175	Prox1	-1.27	4.61e-05	prospero homeobox 1 [Source:MGI Symbol;Acc:MGI:97772]
ENSMUSG00000102692	Dchs2	-1.27	6.31e-04	dachsous cadherin related 2 [Source:MGI Symbol;Acc:MGI:2685263]
ENSMUSG00000024924	Vldlr	-1.27	2.17e-03	very low density lipoprotein receptor [Source:MGI Symbol;Acc:MGI:98935]
ENSMUSG00000032315	Cyp1a1	-1.27	3.13e-03	cytochrome P450	family 1	subfamily a	polypeptide 1 [Source:MGI Symbol;Acc:MGI:88588]
ENSMUSG00000027896	Slc16a4	-1.27	1.99e-02	solute carrier family 16 (monocarboxylic acid transporters)	member 4 [Source:MGI Symbol;Acc:MGI:2385183]
ENSMUSG00000031502	Col4a1	-1.28	1.68e-36	collagen	type IV	alpha 1 [Source:MGI Symbol;Acc:MGI:88454]
ENSMUSG00000002409	Dyrk1b	-1.28	4.06e-07	dual-specificity tyrosine-(Y)-phosphorylation regulated kinase 1b [Source:MGI Symbol;Acc:MGI:1330302]
ENSMUSG00000020175	Rab36	-1.28	6.25e-05	RAB36	member RAS oncogene family [Source:MGI Symbol;Acc:MGI:1924127]
ENSMUSG00000087247	Alkal1	-1.28	9.81e-03	ALK and LTK ligand 1 [Source:MGI Symbol;Acc:MGI:3645495]
ENSMUSG00000084783	Gm15419	-1.28	1.96e-02	predicted gene 15419 [Source:MGI Symbol;Acc:MGI:3705320]
ENSMUSG00000040181	Fmo1	-1.29	3.44e-25	flavin containing monooxygenase 1 [Source:MGI Symbol;Acc:MGI:1310002]
ENSMUSG00000021835	Bmp4	-1.29	2.19e-17	bone morphogenetic protein 4 [Source:MGI Symbol;Acc:MGI:88180]
ENSMUSG00000000876	Pxmp4	-1.29	5.79e-09	peroxisomal membrane protein 4 [Source:MGI Symbol;Acc:MGI:1891701]
ENSMUSG00000057766	Ankrd29	-1.29	1.08e-06	ankyrin repeat domain 29 [Source:MGI Symbol;Acc:MGI:2687055]
ENSMUSG00000027238	Frmd5	-1.29	1.49e-04	FERM domain containing 5 [Source:MGI Symbol;Acc:MGI:2442557]
ENSMUSG00000032702	Kank1	-1.29	1.65e-03	KN motif and ankyrin repeat domains 1 [Source:MGI Symbol;Acc:MGI:2147707]
ENSMUSG00000033192	Lpcat2	-1.29	3.81e-03	lysophosphatidylcholine acyltransferase 2 [Source:MGI Symbol;Acc:MGI:3606214]
ENSMUSG00000104330	Gm38285	-1.29	2.45e-02	predicted gene	38285 [Source:MGI Symbol;Acc:MGI:5611513]
ENSMUSG00000021846	Peli2	-1.3	6.39e-30	pellino 2 [Source:MGI Symbol;Acc:MGI:1891445]
ENSMUSG00000026043	Col3a1	-1.3	6.00e-23	collagen	type III	alpha 1 [Source:MGI Symbol;Acc:MGI:88453]
ENSMUSG00000028019	Pdgfc	-1.3	3.63e-08	platelet-derived growth factor	C polypeptide [Source:MGI Symbol;Acc:MGI:1859631]
ENSMUSG00000026640	Plxna2	-1.3	5.25e-08	plexin A2 [Source:MGI Symbol;Acc:MGI:107684]
ENSMUSG00000022871	Fetub	-1.3	3.60e-05	fetuin beta [Source:MGI Symbol;Acc:MGI:1890221]
ENSMUSG00000034059	Ypel4	-1.3	2.06e-04	yippee like 4 [Source:MGI Symbol;Acc:MGI:3605071]
ENSMUSG00000024330	Col11a2	-1.3	4.99e-04	collagen	type XI	alpha 2 [Source:MGI Symbol;Acc:MGI:88447]
ENSMUSG00000041607	Mbp	-1.3	5.78e-04	myelin basic protein [Source:MGI Symbol;Acc:MGI:96925]
ENSMUSG00000059645	Gm7361	-1.3	1.40e-03	predicted gene 7361 [Source:MGI Symbol;Acc:MGI:3805965]
ENSMUSG00000028128	F3	-1.31	6.00e-31	coagulation factor III [Source:MGI Symbol;Acc:MGI:88381]
ENSMUSG00000032135	Mcam	-1.31	2.80e-28	melanoma cell adhesion molecule [Source:MGI Symbol;Acc:MGI:1933966]
ENSMUSG00000043259	Fam13c	-1.31	2.23e-12	family with sequence similarity 13	member C [Source:MGI Symbol;Acc:MGI:1918971]
ENSMUSG00000040957	Cables1	-1.31	1.60e-06	CDK5 and Abl enzyme substrate 1 [Source:MGI Symbol;Acc:MGI:1927065]
ENSMUSG00000030124	Lag3	-1.31	4.86e-03	lymphocyte-activation gene 3 [Source:MGI Symbol;Acc:MGI:106588]
ENSMUSG00000035458	Tnni3	-1.31	7.80e-03	troponin I	cardiac 3 [Source:MGI Symbol;Acc:MGI:98783]
ENSMUSG00000029408	Abcb9	-1.31	8.26e-03	ATP-binding cassette	sub-family B (MDR/TAP)	member 9 [Source:MGI Symbol;Acc:MGI:1861729]
ENSMUSG00000028360	Slc44a5	-1.31	1.96e-02	solute carrier family 44	member 5 [Source:MGI Symbol;Acc:MGI:3035141]
ENSMUSG00000021696	Elovl7	-1.32	2.38e-05	ELOVL family member 7	elongation of long chain fatty acids (yeast) [Source:MGI Symbol;Acc:MGI:1921809]
ENSMUSG00000070883	Ccdc173	-1.32	5.77e-05	coiled-coil domain containing 173 [Source:MGI Symbol;Acc:MGI:1923100]
ENSMUSG00000114788	Gm48899	-1.32	1.59e-02	predicted gene	48899 [Source:MGI Symbol;Acc:MGI:6098665]
ENSMUSG00000043252	Tmem64	-1.33	1.69e-12	transmembrane protein 64 [Source:MGI Symbol;Acc:MGI:2140359]
ENSMUSG00000075289	Carns1	-1.33	8.21e-08	carnosine synthase 1 [Source:MGI Symbol;Acc:MGI:2147595]
ENSMUSG00000049907	Rasl11b	-1.33	2.29e-06	RAS-like	family 11	member B [Source:MGI Symbol;Acc:MGI:1916189]
ENSMUSG00000003354	Ccdc65	-1.33	7.76e-05	coiled-coil domain containing 65 [Source:MGI Symbol;Acc:MGI:2146001]
ENSMUSG00000113440	Gm46404	-1.33	3.39e-03	predicted gene	46404 [Source:MGI Symbol;Acc:MGI:5826041]
ENSMUSG00000025213	Kazald1	-1.34	1.92e-13	Kazal-type serine peptidase inhibitor domain 1 [Source:MGI Symbol;Acc:MGI:2147606]
ENSMUSG00000060572	Mfap2	-1.34	4.09e-06	microfibrillar-associated protein 2 [Source:MGI Symbol;Acc:MGI:99559]
ENSMUSG00000001493	Meox1	-1.34	2.29e-04	mesenchyme homeobox 1 [Source:MGI Symbol;Acc:MGI:103220]
ENSMUSG00000056270	Prr9	-1.34	3.26e-04	proline rich 9 [Source:MGI Symbol;Acc:MGI:1925680]
ENSMUSG00000042258	Isl1	-1.34	4.77e-04	ISL1 transcription factor	LIM/homeodomain [Source:MGI Symbol;Acc:MGI:101791]
ENSMUSG00000022091	Sorbs3	-1.35	2.71e-21	sorbin and SH3 domain containing 3 [Source:MGI Symbol;Acc:MGI:700013]
ENSMUSG00000085828	Gm15612	-1.35	2.27e-04	predicted gene 15612 [Source:MGI Symbol;Acc:MGI:3641714]
ENSMUSG00000027460	Angpt4	-1.35	2.38e-02	angiopoietin 4 [Source:MGI Symbol;Acc:MGI:1336887]
ENSMUSG00000030116	Mfap5	-1.35	3.06e-02	microfibrillar associated protein 5 [Source:MGI Symbol;Acc:MGI:1354387]
ENSMUSG00000031790	Mmp15	-1.36	8.97e-16	matrix metallopeptidase 15 [Source:MGI Symbol;Acc:MGI:109320]
ENSMUSG00000021182	Ccdc88c	-1.36	3.42e-06	coiled-coil domain containing 88C [Source:MGI Symbol;Acc:MGI:1915589]
ENSMUSG00000042010	Acacb	-1.36	3.29e-05	acetyl-Coenzyme A carboxylase beta [Source:MGI Symbol;Acc:MGI:2140940]
ENSMUSG00000038457	Tmem255b	-1.36	5.08e-03	transmembrane protein 255B [Source:MGI Symbol;Acc:MGI:2685533]
ENSMUSG00000089821	Efhd1os	-1.36	9.98e-03	EF hand domain containing 1	opposite strand [Source:MGI Symbol;Acc:MGI:4413444]
ENSMUSG00000026255	Efhd1	-1.37	2.95e-11	EF hand domain containing 1 [Source:MGI Symbol;Acc:MGI:1921607]
ENSMUSG00000035095	Fam167a	-1.37	9.91e-09	family with sequence similarity 167	member A [Source:MGI Symbol;Acc:MGI:3606565]
ENSMUSG00000039217	Il18	-1.37	7.60e-06	interleukin 18 [Source:MGI Symbol;Acc:MGI:107936]
ENSMUSG00000095332	Gm9821	-1.37	1.23e-02	predicted gene 9821 [Source:MGI Symbol;Acc:MGI:3704208]
ENSMUSG00000032224	Fam81a	-1.37	2.66e-02	family with sequence similarity 81	member A [Source:MGI Symbol;Acc:MGI:1924136]
ENSMUSG00000025789	St8sia2	-1.38	6.56e-09	ST8 alpha-N-acetyl-neuraminide alpha-2	8-sialyltransferase 2 [Source:MGI Symbol;Acc:MGI:106020]
ENSMUSG00000028776	Tinagl1	-1.38	2.08e-06	tubulointerstitial nephritis antigen-like 1 [Source:MGI Symbol;Acc:MGI:2137617]
ENSMUSG00000035773	Kiss1r	-1.38	3.75e-03	KISS1 receptor [Source:MGI Symbol;Acc:MGI:2148793]
ENSMUSG00000006800	Sulf2	-1.39	1.38e-34	sulfatase 2 [Source:MGI Symbol;Acc:MGI:1919293]
ENSMUSG00000036158	Prickle1	-1.39	2.22e-12	prickle planar cell polarity protein 1 [Source:MGI Symbol;Acc:MGI:1916034]
ENSMUSG00000086782	E130102H24Rik	-1.39	1.37e-02	RIKEN cDNA E130102H24 gene [Source:MGI Symbol;Acc:MGI:1925116]
ENSMUSG00000033152	Podxl2	-1.4	2.07e-15	podocalyxin-like 2 [Source:MGI Symbol;Acc:MGI:2442488]
ENSMUSG00000050164	Mchr1	-1.4	4.67e-05	melanin-concentrating hormone receptor 1 [Source:MGI Symbol;Acc:MGI:2180756]
ENSMUSG00000004473	Clec11a	-1.4	1.00e-04	C-type lectin domain family 11	member a [Source:MGI Symbol;Acc:MGI:1298219]
ENSMUSG00000006457	Actn3	-1.4	2.14e-04	actinin alpha 3 [Source:MGI Symbol;Acc:MGI:99678]
ENSMUSG00000074217	Misp3	-1.4	2.57e-04	MISP family member 3 [Source:MGI Symbol;Acc:MGI:1917384]
ENSMUSG00000021768	Dusp13	-1.4	1.93e-02	dual specificity phosphatase 13 [Source:MGI Symbol;Acc:MGI:1351599]
ENSMUSG00000020393	Kremen1	-1.41	1.40e-30	kringle containing transmembrane protein 1 [Source:MGI Symbol;Acc:MGI:1933988]
ENSMUSG00000005958	Ephb3	-1.41	1.22e-19	Eph receptor B3 [Source:MGI Symbol;Acc:MGI:104770]
ENSMUSG00000040605	Bace2	-1.41	1.15e-08	beta-site APP-cleaving enzyme 2 [Source:MGI Symbol;Acc:MGI:1860440]
ENSMUSG00000048096	Lmod1	-1.41	5.24e-06	leiomodin 1 (smooth muscle) [Source:MGI Symbol;Acc:MGI:2135671]
ENSMUSG00000034156	Tspoap1	-1.41	1.84e-05	TSPO associated protein 1 [Source:MGI Symbol;Acc:MGI:2450877]
ENSMUSG00000034853	Acot11	-1.41	2.94e-05	acyl-CoA thioesterase 11 [Source:MGI Symbol;Acc:MGI:1913736]
ENSMUSG00000061576	Dpp6	-1.41	2.40e-04	dipeptidylpeptidase 6 [Source:MGI Symbol;Acc:MGI:94921]
ENSMUSG00000087142	Gm12454	-1.41	6.49e-03	predicted gene 12454 [Source:MGI Symbol;Acc:MGI:3649695]
ENSMUSG00000023328	Ache	-1.41	1.61e-02	acetylcholinesterase [Source:MGI Symbol;Acc:MGI:87876]
ENSMUSG00000027253	Lrp4	-1.42	6.45e-26	low density lipoprotein receptor-related protein 4 [Source:MGI Symbol;Acc:MGI:2442252]
ENSMUSG00000032085	Tagln	-1.42	1.04e-20	transgelin [Source:MGI Symbol;Acc:MGI:106012]
ENSMUSG00000039485	Tspyl4	-1.42	1.96e-06	TSPY-like 4 [Source:MGI Symbol;Acc:MGI:106393]
ENSMUSG00000032036	Kirrel3	-1.42	2.80e-06	kirre like nephrin family adhesion molecule 3 [Source:MGI Symbol;Acc:MGI:1914953]
ENSMUSG00000087365	C430049B03Rik	-1.42	6.13e-05	RIKEN cDNA C430049B03 gene [Source:MGI Symbol;Acc:MGI:1924903]
ENSMUSG00000086844	B230206H07Rik	-1.42	1.46e-04	RIKEN cDNA B230206H07 gene [Source:MGI Symbol;Acc:MGI:2444929]
ENSMUSG00000029650	Slc46a3	-1.42	1.68e-03	solute carrier family 46	member 3 [Source:MGI Symbol;Acc:MGI:1918956]
ENSMUSG00000021703	Serinc5	-1.43	3.66e-12	serine incorporator 5 [Source:MGI Symbol;Acc:MGI:2444223]
ENSMUSG00000028463	Car9	-1.43	1.44e-08	carbonic anhydrase 9 [Source:MGI Symbol;Acc:MGI:2447188]
ENSMUSG00000076928	Trac	-1.43	1.61e-03	T cell receptor alpha constant [Source:MGI Symbol;Acc:MGI:4439838]
ENSMUSG00000037747	Phyhipl	-1.43	4.42e-03	phytanoyl-CoA hydroxylase interacting protein-like [Source:MGI Symbol;Acc:MGI:1918161]
ENSMUSG00000050199	Lgr4	-1.44	2.05e-30	leucine-rich repeat-containing G protein-coupled receptor 4 [Source:MGI Symbol;Acc:MGI:1891468]
ENSMUSG00000025964	Adam23	-1.44	1.81e-07	a disintegrin and metallopeptidase domain 23 [Source:MGI Symbol;Acc:MGI:1345162]
ENSMUSG00000020183	Cpm	-1.44	3.60e-06	carboxypeptidase M [Source:MGI Symbol;Acc:MGI:1917824]
ENSMUSG00000016179	Camk1g	-1.44	3.08e-02	calcium/calmodulin-dependent protein kinase I gamma [Source:MGI Symbol;Acc:MGI:2388073]
ENSMUSG00000021186	Fbln5	-1.45	6.06e-26	fibulin 5 [Source:MGI Symbol;Acc:MGI:1346091]
ENSMUSG00000034035	Ccdc17	-1.45	2.15e-03	coiled-coil domain containing 17 [Source:MGI Symbol;Acc:MGI:1915667]
ENSMUSG00000027776	Il12a	-1.45	6.80e-03	interleukin 12a [Source:MGI Symbol;Acc:MGI:96539]
ENSMUSG00000057751	Megf6	-1.46	1.82e-20	multiple EGF-like-domains 6 [Source:MGI Symbol;Acc:MGI:1919351]
ENSMUSG00000024793	Tnfrsf25	-1.46	1.38e-07	tumor necrosis factor receptor superfamily	member 25 [Source:MGI Symbol;Acc:MGI:1934667]
ENSMUSG00000039496	Cdnf	-1.46	1.67e-04	cerebral dopamine neurotrophic factor [Source:MGI Symbol;Acc:MGI:3606576]
ENSMUSG00000030825	Hsd17b14	-1.46	6.70e-04	hydroxysteroid (17-beta) dehydrogenase 14 [Source:MGI Symbol;Acc:MGI:1913315]
ENSMUSG00000035984	Nme5	-1.46	1.90e-02	NME/NM23 family member 5 [Source:MGI Symbol;Acc:MGI:1922783]
ENSMUSG00000021253	Tgfb3	-1.47	1.13e-32	transforming growth factor	beta 3 [Source:MGI Symbol;Acc:MGI:98727]
ENSMUSG00000031451	Gas6	-1.47	9.40e-11	growth arrest specific 6 [Source:MGI Symbol;Acc:MGI:95660]
ENSMUSG00000028738	Tas1r2	-1.47	4.06e-03	taste receptor	type 1	member 2 [Source:MGI Symbol;Acc:MGI:1933546]
ENSMUSG00000059027	9630013D21Rik	-1.47	4.57e-02	RIKEN cDNA 9630013D21 gene [Source:MGI Symbol;Acc:MGI:2442649]
ENSMUSG00000038319	Kcnh2	-1.48	4.87e-11	potassium voltage-gated channel	subfamily H (eag-related)	member 2 [Source:MGI Symbol;Acc:MGI:1341722]
ENSMUSG00000038677	Scube3	-1.48	2.76e-05	signal peptide	CUB domain	EGF-like 3 [Source:MGI Symbol;Acc:MGI:3045253]
ENSMUSG00000097233	Gm17552	-1.48	8.34e-04	predicted gene	17552 [Source:MGI Symbol;Acc:MGI:4937186]
ENSMUSG00000002076	Hsf2bp	-1.48	1.06e-03	heat shock transcription factor 2 binding protein [Source:MGI Symbol;Acc:MGI:1921627]
ENSMUSG00000031503	Col4a2	-1.49	3.16e-46	collagen	type IV	alpha 2 [Source:MGI Symbol;Acc:MGI:88455]
ENSMUSG00000020251	Glt8d2	-1.49	4.08e-11	glycosyltransferase 8 domain containing 2 [Source:MGI Symbol;Acc:MGI:1922032]
ENSMUSG00000103301	Gm37804	-1.49	6.43e-10	predicted gene	37804 [Source:MGI Symbol;Acc:MGI:5611032]
ENSMUSG00000028328	Tmod1	-1.49	5.98e-08	tropomodulin 1 [Source:MGI Symbol;Acc:MGI:98775]
ENSMUSG00000020303	Stc2	-1.49	1.51e-07	stanniocalcin 2 [Source:MGI Symbol;Acc:MGI:1316731]
ENSMUSG00000039883	Lrrc17	-1.49	3.69e-07	leucine rich repeat containing 17 [Source:MGI Symbol;Acc:MGI:1921761]
ENSMUSG00000001349	Cnn1	-1.49	6.04e-07	calponin 1 [Source:MGI Symbol;Acc:MGI:104979]
ENSMUSG00000028434	Epb41l4b	-1.49	1.69e-04	erythrocyte membrane protein band 4.1 like 4b [Source:MGI Symbol;Acc:MGI:1859149]
ENSMUSG00000002266	Zim1	-1.49	2.43e-04	zinc finger	imprinted 1 [Source:MGI Symbol;Acc:MGI:1341879]
ENSMUSG00000068551	Zfp467	-1.49	2.80e-04	zinc finger protein 467 [Source:MGI Symbol;Acc:MGI:1916160]
ENSMUSG00000054196	Cthrc1	-1.49	3.15e-03	collagen triple helix repeat containing 1 [Source:MGI Symbol;Acc:MGI:1915838]
ENSMUSG00000063458	Lrmda	-1.49	9.62e-03	leucine rich melanocyte differentiation associated [Source:MGI Symbol;Acc:MGI:1923883]
ENSMUSG00000057604	Lmcd1	-1.51	1.87e-22	LIM and cysteine-rich domains 1 [Source:MGI Symbol;Acc:MGI:1353635]
ENSMUSG00000020836	Coro6	-1.51	5.18e-14	coronin 6 [Source:MGI Symbol;Acc:MGI:2183448]
ENSMUSG00000007097	Atp1a2	-1.51	5.83e-03	ATPase	Na+/K+ transporting	alpha 2 polypeptide [Source:MGI Symbol;Acc:MGI:88106]
ENSMUSG00000027555	Car13	-1.52	6.04e-31	carbonic anhydrase 13 [Source:MGI Symbol;Acc:MGI:1931322]
ENSMUSG00000056091	St3gal5	-1.52	9.67e-19	ST3 beta-galactoside alpha-2	3-sialyltransferase 5 [Source:MGI Symbol;Acc:MGI:1339963]
ENSMUSG00000028555	Ttc39a	-1.52	1.66e-05	tetratricopeptide repeat domain 39A [Source:MGI Symbol;Acc:MGI:2444350]
ENSMUSG00000055368	Slc6a2	-1.52	1.78e-04	solute carrier family 6 (neurotransmitter transporter	noradrenalin)	member 2 [Source:MGI Symbol;Acc:MGI:1270850]
ENSMUSG00000071001	Hrct1	-1.52	9.13e-04	histidine rich carboxyl terminus 1 [Source:MGI Symbol;Acc:MGI:1917945]
ENSMUSG00000062342	Serpinb9e	-1.52	3.62e-02	serine (or cysteine) peptidase inhibitor	clade B	member 9e [Source:MGI Symbol;Acc:MGI:894672]
ENSMUSG00000022261	Sdc2	-1.53	9.41e-20	syndecan 2 [Source:MGI Symbol;Acc:MGI:1349165]
ENSMUSG00000031543	Ank1	-1.53	1.43e-09	ankyrin 1	erythroid [Source:MGI Symbol;Acc:MGI:88024]
ENSMUSG00000049538	Adamts16	-1.53	1.38e-03	a disintegrin-like and metallopeptidase (reprolysin type) with thrombospondin type 1 motif	16 [Source:MGI Symbol;Acc:MGI:2429637]
ENSMUSG00000020604	Arsg	-1.53	3.26e-03	arylsulfatase G [Source:MGI Symbol;Acc:MGI:1921258]
ENSMUSG00000006958	Chrd	-1.54	2.33e-16	chordin [Source:MGI Symbol;Acc:MGI:1313268]
ENSMUSG00000032122	Slc37a2	-1.54	7.35e-13	solute carrier family 37 (glycerol-3-phosphate transporter)	member 2 [Source:MGI Symbol;Acc:MGI:1929693]
ENSMUSG00000020216	Jsrp1	-1.54	1.22e-11	junctional sarcoplasmic reticulum protein 1 [Source:MGI Symbol;Acc:MGI:1916700]
ENSMUSG00000017417	Plxdc1	-1.54	6.01e-04	plexin domain containing 1 [Source:MGI Symbol;Acc:MGI:1919574]
ENSMUSG00000049191	Rtl5	-1.54	1.38e-03	retrotransposon Gag like 5 [Source:MGI Symbol;Acc:MGI:3045324]
ENSMUSG00000021806	Nid2	-1.55	4.42e-33	nidogen 2 [Source:MGI Symbol;Acc:MGI:1298229]
ENSMUSG00000048772	Tmem53	-1.55	2.55e-08	transmembrane protein 53 [Source:MGI Symbol;Acc:MGI:1916027]
ENSMUSG00000020101	Vsir	-1.55	8.82e-07	V-set immunoregulatory receptor [Source:MGI Symbol;Acc:MGI:1921298]
ENSMUSG00000005320	Fgfr4	-1.56	1.80e-17	fibroblast growth factor receptor 4 [Source:MGI Symbol;Acc:MGI:95525]
ENSMUSG00000114051	Gm48008	-1.56	4.59e-10	predicted gene	48008 [Source:MGI Symbol;Acc:MGI:6097313]
ENSMUSG00000087484	2900089D17Rik	-1.56	9.66e-03	RIKEN cDNA 2900089D17 gene [Source:MGI Symbol;Acc:MGI:1914527]
ENSMUSG00000014782	Plekhg4	-1.57	6.92e-34	pleckstrin homology domain containing	family G (with RhoGef domain) member 4 [Source:MGI Symbol;Acc:MGI:2142544]
ENSMUSG00000020427	Igfbp3	-1.57	1.94e-26	insulin-like growth factor binding protein 3 [Source:MGI Symbol;Acc:MGI:96438]
ENSMUSG00000042190	Cmklr1	-1.57	2.54e-14	chemokine-like receptor 1 [Source:MGI Symbol;Acc:MGI:109603]
ENSMUSG00000106702	Gm42846	-1.57	6.31e-11	predicted gene 42846 [Source:MGI Symbol;Acc:MGI:5662983]
ENSMUSG00000026638	Irf6	-1.57	4.61e-02	interferon regulatory factor 6 [Source:MGI Symbol;Acc:MGI:1859211]
ENSMUSG00000036596	Cpz	-1.58	6.77e-04	carboxypeptidase Z [Source:MGI Symbol;Acc:MGI:88487]
ENSMUSG00000057378	Ryr3	-1.59	1.84e-03	ryanodine receptor 3 [Source:MGI Symbol;Acc:MGI:99684]
ENSMUSG00000033327	Tnxb	-1.59	2.97e-03	tenascin XB [Source:MGI Symbol;Acc:MGI:1932137]
ENSMUSG00000039601	Rcan2	-1.6	6.70e-16	regulator of calcineurin 2 [Source:MGI Symbol;Acc:MGI:1858219]
ENSMUSG00000048895	Cdk5r1	-1.6	1.48e-14	cyclin-dependent kinase 5	regulatory subunit 1 (p35) [Source:MGI Symbol;Acc:MGI:101764]
ENSMUSG00000040666	Sh3bgr	-1.6	1.10e-11	SH3-binding domain glutamic acid-rich protein [Source:MGI Symbol;Acc:MGI:1354740]
ENSMUSG00000107019	Gm43682	-1.6	1.29e-05	predicted gene 43682 [Source:MGI Symbol;Acc:MGI:5663819]
ENSMUSG00000001119	Col6a1	-1.61	1.13e-53	collagen	type VI	alpha 1 [Source:MGI Symbol;Acc:MGI:88459]
ENSMUSG00000018339	Gpx3	-1.61	6.22e-37	glutathione peroxidase 3 [Source:MGI Symbol;Acc:MGI:105102]
ENSMUSG00000097993	Ptprv	-1.61	3.62e-05	protein tyrosine phosphatase	receptor type	V [Source:MGI Symbol;Acc:MGI:108027]
ENSMUSG00000052921	Arhgef15	-1.61	1.83e-04	Rho guanine nucleotide exchange factor (GEF) 15 [Source:MGI Symbol;Acc:MGI:3045246]
ENSMUSG00000002032	Tmem25	-1.61	5.03e-04	transmembrane protein 25 [Source:MGI Symbol;Acc:MGI:1918937]
ENSMUSG00000037259	Dzank1	-1.61	5.78e-03	double zinc ribbon and ankyrin repeat domains 1 [Source:MGI Symbol;Acc:MGI:2139080]
ENSMUSG00000014846	Tppp3	-1.62	4.49e-14	tubulin polymerization-promoting protein family member 3 [Source:MGI Symbol;Acc:MGI:1915221]
ENSMUSG00000038530	Rgs4	-1.63	1.75e-08	regulator of G-protein signaling 4 [Source:MGI Symbol;Acc:MGI:108409]
ENSMUSG00000031410	Nxf7	-1.63	8.71e-03	nuclear RNA export factor 7 [Source:MGI Symbol;Acc:MGI:2159343]
ENSMUSG00000025150	Cbr2	-1.64	8.90e-16	carbonyl reductase 2 [Source:MGI Symbol;Acc:MGI:107200]
ENSMUSG00000022861	Dgkg	-1.64	3.08e-07	diacylglycerol kinase	gamma [Source:MGI Symbol;Acc:MGI:105060]
ENSMUSG00000086514	Gm11747	-1.64	4.72e-05	predicted gene 11747 [Source:MGI Symbol;Acc:MGI:3702093]
ENSMUSG00000032332	Col12a1	-1.65	1.63e-17	collagen	type XII	alpha 1 [Source:MGI Symbol;Acc:MGI:88448]
ENSMUSG00000017446	C1qtnf1	-1.65	1.29e-13	C1q and tumor necrosis factor related protein 1 [Source:MGI Symbol;Acc:MGI:1919254]
ENSMUSG00000000435	Myf5	-1.65	4.11e-07	myogenic factor 5 [Source:MGI Symbol;Acc:MGI:97252]
ENSMUSG00000087165	2010001A14Rik	-1.65	1.00e-06	RIKEN cDNA 2010001A14 gene [Source:MGI Symbol;Acc:MGI:1923766]
ENSMUSG00000093577	Gm20632	-1.65	4.60e-05	predicted gene 20632 [Source:MGI Symbol;Acc:MGI:5313079]
ENSMUSG00000032246	Calml4	-1.65	1.56e-02	calmodulin-like 4 [Source:MGI Symbol;Acc:MGI:1922850]
ENSMUSG00000021798	Ldb3	-1.66	1.84e-11	LIM domain binding 3 [Source:MGI Symbol;Acc:MGI:1344412]
ENSMUSG00000097766	5730420D15Rik	-1.66	1.02e-02	RIKEN cDNA 5730420D15 gene [Source:MGI Symbol;Acc:MGI:1917773]
ENSMUSG00000028088	Fmo5	-1.67	3.82e-06	flavin containing monooxygenase 5 [Source:MGI Symbol;Acc:MGI:1310004]
ENSMUSG00000053469	Tg	-1.68	1.34e-12	thyroglobulin [Source:MGI Symbol;Acc:MGI:98733]
ENSMUSG00000080850	Gm12439	-1.68	3.71e-06	predicted gene 12439 [Source:MGI Symbol;Acc:MGI:3651708]
ENSMUSG00000026365	Cfh	-1.68	4.26e-05	complement component factor h [Source:MGI Symbol;Acc:MGI:88385]
ENSMUSG00000028860	Sytl1	-1.68	2.70e-04	synaptotagmin-like 1 [Source:MGI Symbol;Acc:MGI:1933365]
ENSMUSG00000028348	Cavin4	-1.69	5.98e-48	caveolae associated 4 [Source:MGI Symbol;Acc:MGI:1915266]
ENSMUSG00000025089	Gfra1	-1.69	1.74e-25	glial cell line derived neurotrophic factor family receptor alpha 1 [Source:MGI Symbol;Acc:MGI:1100842]
ENSMUSG00000063558	Aox1	-1.7	1.17e-09	aldehyde oxidase 1 [Source:MGI Symbol;Acc:MGI:88035]
ENSMUSG00000030592	Ryr1	-1.7	3.03e-03	ryanodine receptor 1	skeletal muscle [Source:MGI Symbol;Acc:MGI:99659]
ENSMUSG00000036306	Lzts1	-1.71	3.56e-09	leucine zipper	putative tumor suppressor 1 [Source:MGI Symbol;Acc:MGI:2684762]
ENSMUSG00000018566	Slc2a4	-1.71	2.90e-04	solute carrier family 2 (facilitated glucose transporter)	member 4 [Source:MGI Symbol;Acc:MGI:95758]
ENSMUSG00000026253	Chrng	-1.71	1.88e-03	cholinergic receptor	nicotinic	gamma polypeptide [Source:MGI Symbol;Acc:MGI:87895]
ENSMUSG00000075330	A930003A15Rik	-1.71	6.67e-03	RIKEN cDNA A930003A15 gene [Source:MGI Symbol;Acc:MGI:1915412]
ENSMUSG00000105345	BC030343	-1.72	8.18e-05	cDNA sequence BC030343 [Source:MGI Symbol;Acc:MGI:2679267]
ENSMUSG00000039891	Txlnb	-1.73	9.76e-04	taxilin beta [Source:MGI Symbol;Acc:MGI:2671945]
ENSMUSG00000031097	Tnni2	-1.73	9.61e-03	troponin I	skeletal	fast 2 [Source:MGI Symbol;Acc:MGI:105070]
ENSMUSG00000091089	NA	-1.73	2.19e-02	NA
ENSMUSG00000020241	Col6a2	-1.74	1.82e-70	collagen	type VI	alpha 2 [Source:MGI Symbol;Acc:MGI:88460]
ENSMUSG00000023885	Thbs2	-1.74	4.71e-35	thrombospondin 2 [Source:MGI Symbol;Acc:MGI:98738]
ENSMUSG00000030772	Dkk3	-1.74	1.02e-30	dickkopf WNT signaling pathway inhibitor 3 [Source:MGI Symbol;Acc:MGI:1354952]
ENSMUSG00000021872	Rnase10	-1.74	1.01e-04	ribonuclease	RNase A family	10 (non-active) [Source:MGI Symbol;Acc:MGI:1922269]
ENSMUSG00000020077	Srgn	-1.74	1.46e-02	serglycin [Source:MGI Symbol;Acc:MGI:97756]
ENSMUSG00000014773	Dll1	-1.75	4.50e-07	delta like canonical Notch ligand 1 [Source:MGI Symbol;Acc:MGI:104659]
ENSMUSG00000022580	Rhpn1	-1.75	1.62e-04	rhophilin	Rho GTPase binding protein 1 [Source:MGI Symbol;Acc:MGI:1098783]
ENSMUSG00000038984	Tspyl5	-1.75	2.00e-04	testis-specific protein	Y-encoded-like 5 [Source:MGI Symbol;Acc:MGI:2442458]
ENSMUSG00000027848	Olfml3	-1.76	4.59e-40	olfactomedin-like 3 [Source:MGI Symbol;Acc:MGI:1914877]
ENSMUSG00000040287	Stac3	-1.76	1.37e-06	SH3 and cysteine rich domain 3 [Source:MGI Symbol;Acc:MGI:3606571]
ENSMUSG00000025170	Rab40b	-1.76	2.91e-02	Rab40B	member RAS oncogene family [Source:MGI Symbol;Acc:MGI:2183451]
ENSMUSG00000038248	Sobp	-1.77	4.10e-23	sine oculis binding protein [Source:MGI Symbol;Acc:MGI:1924427]
ENSMUSG00000040694	Apobec2	-1.77	2.93e-07	apolipoprotein B mRNA editing enzyme	catalytic polypeptide 2 [Source:MGI Symbol;Acc:MGI:1343178]
ENSMUSG00000074207	Adh1	-1.77	7.86e-04	alcohol dehydrogenase 1 (class I) [Source:MGI Symbol;Acc:MGI:87921]
ENSMUSG00000043458	Pcdhb12	-1.77	3.63e-03	protocadherin beta 12 [Source:MGI Symbol;Acc:MGI:2136747]
ENSMUSG00000087002	Gm16277	-1.78	4.93e-05	predicted gene 16277 [Source:MGI Symbol;Acc:MGI:3826543]
ENSMUSG00000081666	Gm11677	-1.78	2.07e-03	predicted gene 11677 [Source:MGI Symbol;Acc:MGI:3649553]
ENSMUSG00000070576	Mn1	-1.79	3.82e-05	meningioma 1 [Source:MGI Symbol;Acc:MGI:1261813]
ENSMUSG00000071656	Lrrn4cl	-1.8	5.69e-05	LRRN4 C-terminal like [Source:MGI Symbol;Acc:MGI:1916102]
ENSMUSG00000026315	Serpinb8	-1.81	3.77e-20	serine (or cysteine) peptidase inhibitor	clade B	member 8 [Source:MGI Symbol;Acc:MGI:894657]
ENSMUSG00000051359	Ncald	-1.81	2.31e-03	neurocalcin delta [Source:MGI Symbol;Acc:MGI:1196326]
ENSMUSG00000105366	Gm43719	-1.82	2.36e-08	predicted gene 43719 [Source:MGI Symbol;Acc:MGI:5663856]
ENSMUSG00000021373	Cap2	-1.82	3.08e-04	CAP	adenylate cyclase-associated protein	2 (yeast) [Source:MGI Symbol;Acc:MGI:1914502]
ENSMUSG00000067276	Capn6	-1.84	2.05e-28	calpain 6 [Source:MGI Symbol;Acc:MGI:1100850]
ENSMUSG00000103308	Gm37800	-1.84	4.78e-12	predicted gene	37800 [Source:MGI Symbol;Acc:MGI:5611028]
ENSMUSG00000031785	Adgrg1	-1.85	2.34e-72	adhesion G protein-coupled receptor G1 [Source:MGI Symbol;Acc:MGI:1340051]
ENSMUSG00000004885	Crabp2	-1.85	8.99e-34	cellular retinoic acid binding protein II [Source:MGI Symbol;Acc:MGI:88491]
ENSMUSG00000031465	Angpt2	-1.85	2.33e-08	angiopoietin 2 [Source:MGI Symbol;Acc:MGI:1202890]
ENSMUSG00000004360	9330159F19Rik	-1.85	8.51e-08	RIKEN cDNA 9330159F19 gene [Source:MGI Symbol;Acc:MGI:3036239]
ENSMUSG00000034949	Zfr2	-1.85	1.68e-03	zinc finger RNA binding protein 2 [Source:MGI Symbol;Acc:MGI:2143792]
ENSMUSG00000022235	Cmbl	-1.86	3.70e-08	carboxymethylenebutenolidase-like (Pseudomonas) [Source:MGI Symbol;Acc:MGI:1916824]
ENSMUSG00000059089	Fcgr4	-1.86	2.21e-05	Fc receptor	IgG	low affinity IV [Source:MGI Symbol;Acc:MGI:2179523]
ENSMUSG00000057719	Sh3rf2	-1.87	2.19e-29	SH3 domain containing ring finger 2 [Source:MGI Symbol;Acc:MGI:2444628]
ENSMUSG00000062077	Trim54	-1.87	1.14e-13	tripartite motif-containing 54 [Source:MGI Symbol;Acc:MGI:1889623]
ENSMUSG00000058498	Rnf207	-1.87	3.04e-07	ring finger protein 207 [Source:MGI Symbol;Acc:MGI:2684989]
ENSMUSG00000019933	Mrln	-1.87	2.85e-05	myoregulin [Source:MGI Symbol;Acc:MGI:1916813]
ENSMUSG00000075307	Klhl41	-1.87	4.64e-03	kelch-like 41 [Source:MGI Symbol;Acc:MGI:2683854]
ENSMUSG00000051920	Rspo2	-1.89	1.11e-07	R-spondin 2 [Source:MGI Symbol;Acc:MGI:1922667]
ENSMUSG00000021903	Galnt15	-1.9	5.53e-12	polypeptide N-acetylgalactosaminyltransferase 15 [Source:MGI Symbol;Acc:MGI:1926004]
ENSMUSG00000001508	Sgca	-1.9	1.24e-07	sarcoglycan	alpha (dystrophin-associated glycoprotein) [Source:MGI Symbol;Acc:MGI:894698]
ENSMUSG00000040554	Aipl1	-1.91	1.03e-03	aryl hydrocarbon receptor-interacting protein-like 1 [Source:MGI Symbol;Acc:MGI:2148800]
ENSMUSG00000049134	Nrap	-1.92	5.27e-08	nebulin-related anchoring protein [Source:MGI Symbol;Acc:MGI:1098765]
ENSMUSG00000051747	Ttn	-1.92	2.02e-02	titin [Source:MGI Symbol;Acc:MGI:98864]
ENSMUSG00000033715	Akr1c14	-1.93	5.20e-15	aldo-keto reductase family 1	member C14 [Source:MGI Symbol;Acc:MGI:2145458]
ENSMUSG00000054266	Serpinb9d	-1.93	1.68e-02	serine (or cysteine) peptidase inhibitor	clade B	member 9d [Source:MGI Symbol;Acc:MGI:894667]
ENSMUSG00000017390	Aldoc	-1.94	4.30e-10	aldolase C	fructose-bisphosphate [Source:MGI Symbol;Acc:MGI:101863]
ENSMUSG00000033308	Dpyd	-1.94	4.52e-09	dihydropyrimidine dehydrogenase [Source:MGI Symbol;Acc:MGI:2139667]
ENSMUSG00000044033	Ccdc141	-1.94	2.20e-03	coiled-coil domain containing 141 [Source:MGI Symbol;Acc:MGI:1919735]
ENSMUSG00000025610	Map3k7cl	-1.94	6.76e-03	Map3k7 C-terminal like [Source:MGI Symbol;Acc:MGI:2446584]
ENSMUSG00000056174	Col8a2	-1.95	1.94e-30	collagen	type VIII	alpha 2 [Source:MGI Symbol;Acc:MGI:88464]
ENSMUSG00000006642	Tcf23	-1.95	9.97e-06	transcription factor 23 [Source:MGI Symbol;Acc:MGI:1934960]
ENSMUSG00000030761	Myo7a	-1.95	6.74e-03	myosin VIIA [Source:MGI Symbol;Acc:MGI:104510]
ENSMUSG00000092258	Gm20444	-1.97	2.80e-03	predicted gene 20444 [Source:MGI Symbol;Acc:MGI:5141909]
ENSMUSG00000045555	Mettl24	-1.98	3.25e-04	methyltransferase like 24 [Source:MGI Symbol;Acc:MGI:3045338]
ENSMUSG00000030730	Atp2a1	-1.98	2.00e-02	ATPase	Ca++ transporting	cardiac muscle	fast twitch 1 [Source:MGI Symbol;Acc:MGI:105058]
ENSMUSG00000024039	Cbs	-1.99	2.98e-17	cystathionine beta-synthase [Source:MGI Symbol;Acc:MGI:88285]
ENSMUSG00000052316	Lrrc15	-1.99	4.79e-04	leucine rich repeat containing 15 [Source:MGI Symbol;Acc:MGI:1921738]
ENSMUSG00000037138	Aff3	-2	7.07e-14	AF4/FMR2 family	member 3 [Source:MGI Symbol;Acc:MGI:106927]
ENSMUSG00000041329	Atp1b2	-2	5.16e-07	ATPase	Na+/K+ transporting	beta 2 polypeptide [Source:MGI Symbol;Acc:MGI:88109]
ENSMUSG00000034579	Pla2g3	-2	2.10e-03	phospholipase A2	group III [Source:MGI Symbol;Acc:MGI:2444945]
ENSMUSG00000043664	Tmem221	-2	2.15e-02	transmembrane protein 221 [Source:MGI Symbol;Acc:MGI:3525074]
ENSMUSG00000070867	Trabd2b	-2.01	7.78e-46	TraB domain containing 2B [Source:MGI Symbol;Acc:MGI:3650152]
ENSMUSG00000056870	Gulp1	-2.01	7.58e-35	GULP	engulfment adaptor PTB domain containing 1 [Source:MGI Symbol;Acc:MGI:1920407]
ENSMUSG00000028444	Cntfr	-2.01	3.55e-08	ciliary neurotrophic factor receptor [Source:MGI Symbol;Acc:MGI:99605]
ENSMUSG00000075602	Ly6a	-2.02	1.68e-34	lymphocyte antigen 6 complex	locus A [Source:MGI Symbol;Acc:MGI:107527]
ENSMUSG00000025993	Slc40a1	-2.02	3.23e-09	solute carrier family 40 (iron-regulated transporter)	member 1 [Source:MGI Symbol;Acc:MGI:1315204]
ENSMUSG00000043501	Lgals2	-2.02	1.21e-08	lectin	galactose-binding	soluble 2 [Source:MGI Symbol;Acc:MGI:895068]
ENSMUSG00000028445	Enho	-2.03	7.99e-32	energy homeostasis associated [Source:MGI Symbol;Acc:MGI:1916888]
ENSMUSG00000034614	Pik3ip1	-2.03	9.35e-21	phosphoinositide-3-kinase interacting protein 1 [Source:MGI Symbol;Acc:MGI:1917016]
ENSMUSG00000022371	Col14a1	-2.03	6.44e-05	collagen	type XIV	alpha 1 [Source:MGI Symbol;Acc:MGI:1341272]
ENSMUSG00000022206	Npr3	-2.04	2.94e-25	natriuretic peptide receptor 3 [Source:MGI Symbol;Acc:MGI:97373]
ENSMUSG00000009214	Mymk	-2.04	1.43e-14	myomaker	myoblast fusion factor [Source:MGI Symbol;Acc:MGI:1913389]
ENSMUSG00000105402	Gm3716	-2.04	1.08e-07	predicted gene 3716 [Source:MGI Symbol;Acc:MGI:3781892]
ENSMUSG00000022197	Pdzd2	-2.04	6.98e-06	PDZ domain containing 2 [Source:MGI Symbol;Acc:MGI:1922394]
ENSMUSG00000032243	Itga11	-2.08	1.64e-23	integrin alpha 11 [Source:MGI Symbol;Acc:MGI:2442114]
ENSMUSG00000022661	Cd200	-2.08	3.86e-10	CD200 molecule [Source:MGI Symbol;Acc:MGI:1196990]
ENSMUSG00000022584	Ly6c2	-2.08	8.28e-08	lymphocyte antigen 6 complex	locus C2 [Source:MGI Symbol;Acc:MGI:3712069]
ENSMUSG00000027820	Mme	-2.08	5.24e-05	membrane metallo endopeptidase [Source:MGI Symbol;Acc:MGI:97004]
ENSMUSG00000040170	Fmo2	-2.08	1.73e-04	flavin containing monooxygenase 2 [Source:MGI Symbol;Acc:MGI:1916776]
ENSMUSG00000068614	Actc1	-2.08	4.31e-03	actin	alpha	cardiac muscle 1 [Source:MGI Symbol;Acc:MGI:87905]
ENSMUSG00000023945	Slc5a7	-2.1	5.93e-04	solute carrier family 5 (choline transporter)	member 7 [Source:MGI Symbol;Acc:MGI:1927126]
ENSMUSG00000024663	Rab3il1	-2.11	3.51e-24	RAB3A interacting protein (rabin3)-like 1 [Source:MGI Symbol;Acc:MGI:1922010]
ENSMUSG00000037827	Gm5884	-2.11	1.39e-05	predicted pseudogene 5884 [Source:MGI Symbol;Acc:MGI:3644646]
ENSMUSG00000034648	Lrrn1	-2.13	3.93e-05	leucine rich repeat protein 1	neuronal [Source:MGI Symbol;Acc:MGI:106038]
ENSMUSG00000029838	Ptn	-2.15	1.19e-23	pleiotrophin [Source:MGI Symbol;Acc:MGI:97804]
ENSMUSG00000056328	Myh1	-2.15	3.95e-04	myosin	heavy polypeptide 1	skeletal muscle	adult [Source:MGI Symbol;Acc:MGI:1339711]
ENSMUSG00000039376	Synpo2l	-2.15	1.89e-03	synaptopodin 2-like [Source:MGI Symbol;Acc:MGI:1916010]
ENSMUSG00000001334	Fndc5	-2.16	1.38e-06	fibronectin type III domain containing 5 [Source:MGI Symbol;Acc:MGI:1917614]
ENSMUSG00000113404	Gm48622	-2.16	1.30e-04	predicted gene	48622 [Source:MGI Symbol;Acc:MGI:6098218]
ENSMUSG00000097274	Gm47512	-2.16	3.41e-04	predicted gene	47512 [Source:MGI Symbol;Acc:MGI:6096503]
ENSMUSG00000028024	Enpep	-2.16	9.12e-03	glutamyl aminopeptidase [Source:MGI Symbol;Acc:MGI:106645]
ENSMUSG00000086741	Gm15816	-2.17	8.28e-11	predicted gene 15816 [Source:MGI Symbol;Acc:MGI:3802114]
ENSMUSG00000045009	Prrt3	-2.21	4.53e-06	proline-rich transmembrane protein 3 [Source:MGI Symbol;Acc:MGI:2444810]
ENSMUSG00000102418	Sh2d1b1	-2.21	1.47e-05	SH2 domain containing 1B1 [Source:MGI Symbol;Acc:MGI:1349420]
ENSMUSG00000030222	Rerg	-2.23	2.63e-13	RAS-like	estrogen-regulated	growth-inhibitor [Source:MGI Symbol;Acc:MGI:2665139]
ENSMUSG00000051397	Tacstd2	-2.23	7.87e-07	tumor-associated calcium signal transducer 2 [Source:MGI Symbol;Acc:MGI:1861606]
ENSMUSG00000040289	Hey1	-2.24	8.15e-24	hairy/enhancer-of-split related with YRPW motif 1 [Source:MGI Symbol;Acc:MGI:1341800]
ENSMUSG00000051617	Krt9	-2.24	3.42e-06	keratin 9 [Source:MGI Symbol;Acc:MGI:96696]
ENSMUSG00000090799	Klhl33	-2.25	9.30e-04	kelch-like 33 [Source:MGI Symbol;Acc:MGI:3644593]
ENSMUSG00000029361	Nos1	-2.26	2.94e-09	nitric oxide synthase 1	neuronal [Source:MGI Symbol;Acc:MGI:97360]
ENSMUSG00000038523	1700003F12Rik	-2.26	1.48e-06	RIKEN cDNA 1700003F12 gene [Source:MGI Symbol;Acc:MGI:1922730]
ENSMUSG00000005360	Slc1a3	-2.28	1.75e-82	solute carrier family 1 (glial high affinity glutamate transporter)	member 3 [Source:MGI Symbol;Acc:MGI:99917]
ENSMUSG00000005357	Slc1a6	-2.28	5.67e-12	solute carrier family 1 (high affinity aspartate/glutamate transporter)	member 6 [Source:MGI Symbol;Acc:MGI:1096331]
ENSMUSG00000038354	Ankrd35	-2.28	2.04e-07	ankyrin repeat domain 35 [Source:MGI Symbol;Acc:MGI:2442590]
ENSMUSG00000029096	Htra3	-2.3	1.32e-18	HtrA serine peptidase 3 [Source:MGI Symbol;Acc:MGI:1925808]
ENSMUSG00000054675	Tmem119	-2.31	1.67e-66	transmembrane protein 119 [Source:MGI Symbol;Acc:MGI:2385228]
ENSMUSG00000048616	Nog	-2.31	7.88e-13	noggin [Source:MGI Symbol;Acc:MGI:104327]
ENSMUSG00000060224	Pyroxd2	-2.32	8.37e-05	pyridine nucleotide-disulphide oxidoreductase domain 2 [Source:MGI Symbol;Acc:MGI:1921830]
ENSMUSG00000045288	Ush1g	-2.34	1.70e-11	USH1 protein network component sans [Source:MGI Symbol;Acc:MGI:2450757]
ENSMUSG00000029307	Dmp1	-2.34	1.26e-08	dentin matrix protein 1 [Source:MGI Symbol;Acc:MGI:94910]
ENSMUSG00000053675	Tgm5	-2.35	3.76e-16	transglutaminase 5 [Source:MGI Symbol;Acc:MGI:1921426]
ENSMUSG00000026247	Ecel1	-2.39	3.12e-10	endothelin converting enzyme-like 1 [Source:MGI Symbol;Acc:MGI:1343461]
ENSMUSG00000057457	Phex	-2.41	3.91e-14	phosphate regulating endopeptidase homolog	X-linked [Source:MGI Symbol;Acc:MGI:107489]
ENSMUSG00000019102	Aldh3a1	-2.43	5.69e-44	aldehyde dehydrogenase family 3	subfamily A1 [Source:MGI Symbol;Acc:MGI:1353451]
ENSMUSG00000040260	Daam2	-2.43	1.61e-30	dishevelled associated activator of morphogenesis 2 [Source:MGI Symbol;Acc:MGI:1923691]
ENSMUSG00000027386	Fbln7	-2.43	2.02e-11	fibulin 7 [Source:MGI Symbol;Acc:MGI:1917620]
ENSMUSG00000038132	Rbm24	-2.43	8.18e-05	RNA binding motif protein 24 [Source:MGI Symbol;Acc:MGI:3610364]
ENSMUSG00000031385	Plxnb3	-2.45	2.15e-04	plexin B3 [Source:MGI Symbol;Acc:MGI:2154240]
ENSMUSG00000097003	D930007P13Rik	-2.46	2.32e-04	Riken cDNA D930007P13 gene [Source:MGI Symbol;Acc:MGI:3715731]
ENSMUSG00000022758	P2rx6	-2.47	2.23e-26	purinergic receptor P2X	ligand-gated ion channel	6 [Source:MGI Symbol;Acc:MGI:1337113]
ENSMUSG00000026564	Dusp27	-2.47	1.60e-12	dual specificity phosphatase 27 (putative) [Source:MGI Symbol;Acc:MGI:2685055]
ENSMUSG00000079018	Ly6c1	-2.48	3.77e-45	lymphocyte antigen 6 complex	locus C1 [Source:MGI Symbol;Acc:MGI:96882]
ENSMUSG00000036960	Clca2	-2.49	3.33e-09	chloride channel accessory 2 [Source:MGI Symbol;Acc:MGI:2139758]
ENSMUSG00000026185	Igfbp5	-2.5	1.48e-12	insulin-like growth factor binding protein 5 [Source:MGI Symbol;Acc:MGI:96440]
ENSMUSG00000099906	Lincmd1	-2.5	1.11e-03	long intergenic non-protein coding RNA of muscle differentiation 1 [Source:MGI Symbol;Acc:MGI:5818206]
ENSMUSG00000024013	Fgd2	-2.51	1.85e-06	FYVE	RhoGEF and PH domain containing 2 [Source:MGI Symbol;Acc:MGI:1347084]
ENSMUSG00000074001	Klhl40	-2.51	7.21e-04	kelch-like 40 [Source:MGI Symbol;Acc:MGI:1919580]
ENSMUSG00000042834	Nrep	-2.52	2.47e-09	neuronal regeneration related protein [Source:MGI Symbol;Acc:MGI:99444]
ENSMUSG00000020524	Gria1	-2.52	1.53e-04	glutamate receptor	ionotropic	AMPA1 (alpha 1) [Source:MGI Symbol;Acc:MGI:95808]
ENSMUSG00000058794	Nfe2	-2.55	4.33e-04	nuclear factor	erythroid derived 2 [Source:MGI Symbol;Acc:MGI:97308]
ENSMUSG00000037005	Xpnpep2	-2.58	7.63e-06	X-prolyl aminopeptidase (aminopeptidase P) 2	membrane-bound [Source:MGI Symbol;Acc:MGI:2180001]
ENSMUSG00000024500	Ppp2r2b	-2.6	5.07e-10	protein phosphatase 2	regulatory subunit B	beta [Source:MGI Symbol;Acc:MGI:1920180]
ENSMUSG00000010311	Optc	-2.6	4.66e-09	opticin [Source:MGI Symbol;Acc:MGI:2151113]
ENSMUSG00000109904	Gm45819	-2.61	1.61e-11	predicted gene 45819 [Source:MGI Symbol;Acc:MGI:5804934]
ENSMUSG00000052026	Slc6a7	-2.62	1.76e-09	solute carrier family 6 (neurotransmitter transporter	L-proline)	member 7 [Source:MGI Symbol;Acc:MGI:2147363]
ENSMUSG00000044041	Krt13	-2.64	1.34e-22	keratin 13 [Source:MGI Symbol;Acc:MGI:101925]
ENSMUSG00000039457	Ppl	-2.64	1.13e-06	periplakin [Source:MGI Symbol;Acc:MGI:1194898]
ENSMUSG00000073375	Lrrc30	-2.64	1.27e-04	leucine rich repeat containing 30 [Source:MGI Symbol;Acc:MGI:2685172]
ENSMUSG00000029683	Lmod2	-2.66	2.01e-02	leiomodin 2 (cardiac) [Source:MGI Symbol;Acc:MGI:2135672]
ENSMUSG00000035948	Acss3	-2.68	1.14e-09	acyl-CoA synthetase short-chain family member 3 [Source:MGI Symbol;Acc:MGI:2685720]
ENSMUSG00000032648	Pygm	-2.68	1.52e-04	muscle glycogen phosphorylase [Source:MGI Symbol;Acc:MGI:97830]
ENSMUSG00000034127	Tspan8	-2.7	4.84e-07	tetraspanin 8 [Source:MGI Symbol;Acc:MGI:2384918]
ENSMUSG00000045382	Cxcr4	-2.72	6.41e-63	chemokine (C-X-C motif) receptor 4 [Source:MGI Symbol;Acc:MGI:109563]
ENSMUSG00000030218	Mgp	-2.72	2.97e-20	matrix Gla protein [Source:MGI Symbol;Acc:MGI:96976]
ENSMUSG00000032503	Arpp21	-2.72	6.02e-08	cyclic AMP-regulated phosphoprotein	21 [Source:MGI Symbol;Acc:MGI:107562]
ENSMUSG00000040536	Necab1	-2.73	4.33e-07	N-terminal EF-hand calcium binding protein 1 [Source:MGI Symbol;Acc:MGI:1916602]
ENSMUSG00000048782	Insc	-2.75	2.10e-52	INSC spindle orientation adaptor protein [Source:MGI Symbol;Acc:MGI:1917942]
ENSMUSG00000036856	Wnt4	-2.75	1.66e-31	wingless-type MMTV integration site family	member 4 [Source:MGI Symbol;Acc:MGI:98957]
ENSMUSG00000028359	Orm3	-2.79	5.58e-05	orosomucoid 3 [Source:MGI Symbol;Acc:MGI:97445]
ENSMUSG00000029757	Dync1i1	-2.81	6.37e-13	dynein cytoplasmic 1 intermediate chain 1 [Source:MGI Symbol;Acc:MGI:107743]
ENSMUSG00000040254	Sema3d	-2.85	1.12e-12	sema domain	immunoglobulin domain (Ig)	short basic domain	secreted	(semaphorin) 3D [Source:MGI Symbol;Acc:MGI:1860118]
ENSMUSG00000037379	Spon2	-2.88	1.55e-42	spondin 2	extracellular matrix protein [Source:MGI Symbol;Acc:MGI:1923724]
ENSMUSG00000048424	Ranbp3l	-2.88	3.66e-21	RAN binding protein 3-like [Source:MGI Symbol;Acc:MGI:2444654]
ENSMUSG00000000215	Ins2	-2.88	1.99e-04	insulin II [Source:MGI Symbol;Acc:MGI:96573]
ENSMUSG00000071714	Csf2rb2	-2.9	1.12e-09	colony stimulating factor 2 receptor	beta 2	low-affinity (granulocyte-macrophage) [Source:MGI Symbol;Acc:MGI:1339760]
ENSMUSG00000021200	Asb2	-2.91	3.50e-10	ankyrin repeat and SOCS box-containing 2 [Source:MGI Symbol;Acc:MGI:1929743]
ENSMUSG00000027656	Ccn5	-2.95	3.95e-15	cellular communication network factor 5 [Source:MGI Symbol;Acc:MGI:1328326]
ENSMUSG00000052013	Btla	-2.97	1.02e-05	B and T lymphocyte associated [Source:MGI Symbol;Acc:MGI:2658978]
ENSMUSG00000058975	Kcnc1	-3	6.72e-12	potassium voltage gated channel	Shaw-related subfamily	member 1 [Source:MGI Symbol;Acc:MGI:96667]
ENSMUSG00000001739	Cldn15	-3.02	1.67e-08	claudin 15 [Source:MGI Symbol;Acc:MGI:1913103]
ENSMUSG00000027544	Nfatc2	-3.03	1.86e-12	nuclear factor of activated T cells	cytoplasmic	calcineurin dependent 2 [Source:MGI Symbol;Acc:MGI:102463]
ENSMUSG00000050541	Adra1b	-3.04	5.89e-32	adrenergic receptor	alpha 1b [Source:MGI Symbol;Acc:MGI:104774]
ENSMUSG00000107265	Gm15469	-3.05	1.59e-09	predicted gene 15469 [Source:MGI Symbol;Acc:MGI:3705154]
ENSMUSG00000037206	Islr	-3.07	3.12e-21	immunoglobulin superfamily containing leucine-rich repeat [Source:MGI Symbol;Acc:MGI:1349645]
ENSMUSG00000071984	Fndc1	-3.08	1.09e-08	fibronectin type III domain containing 1 [Source:MGI Symbol;Acc:MGI:1915905]
ENSMUSG00000009487	Otog	-3.09	5.35e-05	otogelin [Source:MGI Symbol;Acc:MGI:1202064]
ENSMUSG00000005716	Pvalb	-3.11	1.23e-06	parvalbumin [Source:MGI Symbol;Acc:MGI:97821]
ENSMUSG00000027996	Sfrp2	-3.13	2.37e-63	secreted frizzled-related protein 2 [Source:MGI Symbol;Acc:MGI:108078]
ENSMUSG00000051855	Mest	-3.13	2.22e-12	mesoderm specific transcript [Source:MGI Symbol;Acc:MGI:96968]
ENSMUSG00000026574	Dpt	-3.16	3.73e-04	dermatopontin [Source:MGI Symbol;Acc:MGI:1928392]
ENSMUSG00000048583	Igf2	-3.19	4.75e-14	insulin-like growth factor 2 [Source:MGI Symbol;Acc:MGI:96434]
ENSMUSG00000064179	Tnnt1	-3.21	3.15e-07	troponin T1	skeletal	slow [Source:MGI Symbol;Acc:MGI:1333868]
ENSMUSG00000027562	Car2	-3.22	7.78e-55	carbonic anhydrase 2 [Source:MGI Symbol;Acc:MGI:88269]
ENSMUSG00000097250	Gm26771	-3.29	8.20e-31	predicted gene	26771 [Source:MGI Symbol;Acc:MGI:5477265]
ENSMUSG00000049093	Il23r	-3.31	2.63e-07	interleukin 23 receptor [Source:MGI Symbol;Acc:MGI:2181693]
ENSMUSG00000066026	Dhrs3	-3.32	4.93e-38	dehydrogenase/reductase (SDR family) member 3 [Source:MGI Symbol;Acc:MGI:1315215]
ENSMUSG00000024810	Il33	-3.32	1.62e-08	interleukin 33 [Source:MGI Symbol;Acc:MGI:1924375]
ENSMUSG00000034570	Inpp5j	-3.36	1.31e-10	inositol polyphosphate 5-phosphatase J [Source:MGI Symbol;Acc:MGI:2158663]
ENSMUSG00000051243	Islr2	-3.36	1.41e-07	immunoglobulin superfamily containing leucine-rich repeat 2 [Source:MGI Symbol;Acc:MGI:2444277]
ENSMUSG00000110071	Gm45512	-3.42	1.70e-08	predicted gene 45512 [Source:MGI Symbol;Acc:MGI:5791348]
ENSMUSG00000019787	Trdn	-3.47	4.03e-06	triadin [Source:MGI Symbol;Acc:MGI:1924007]
ENSMUSG00000029816	Gpnmb	-3.5	3.38e-08	glycoprotein (transmembrane) nmb [Source:MGI Symbol;Acc:MGI:1934765]
ENSMUSG00000031636	Pdlim3	-3.55	6.58e-09	PDZ and LIM domain 3 [Source:MGI Symbol;Acc:MGI:1859274]
ENSMUSG00000030739	Myh14	-3.57	7.33e-05	myosin	heavy polypeptide 14 [Source:MGI Symbol;Acc:MGI:1919210]
ENSMUSG00000027485	Bpifb1	-3.58	2.04e-10	BPI fold containing family B	member 1 [Source:MGI Symbol;Acc:MGI:2137431]
ENSMUSG00000044788	Fads6	-3.66	3.34e-34	fatty acid desaturase domain family	member 6 [Source:MGI Symbol;Acc:MGI:3039592]
ENSMUSG00000099143	NA	-3.68	1.61e-21	NA
ENSMUSG00000055435	Maf	-3.7	2.69e-34	avian musculoaponeurotic fibrosarcoma oncogene homolog [Source:MGI Symbol;Acc:MGI:96909]
ENSMUSG00000034981	Parm1	-3.76	7.23e-20	prostate androgen-regulated mucin-like protein 1 [Source:MGI Symbol;Acc:MGI:2443349]
ENSMUSG00000022044	Stmn4	-3.77	4.57e-10	stathmin-like 4 [Source:MGI Symbol;Acc:MGI:1931224]
ENSMUSG00000007682	Dio2	-3.8	7.41e-21	deiodinase	iodothyronine	type II [Source:MGI Symbol;Acc:MGI:1338833]
ENSMUSG00000035296	Sgcg	-3.81	2.37e-07	sarcoglycan	gamma (dystrophin-associated glycoprotein) [Source:MGI Symbol;Acc:MGI:1346524]
ENSMUSG00000098816	NA	-3.83	6.49e-14	NA
ENSMUSG00000000031	H19	-3.84	1.03e-17	H19	imprinted maternally expressed transcript [Source:MGI Symbol;Acc:MGI:95891]
ENSMUSG00000061322	Dnai1	-3.86	3.18e-06	dynein axonemal intermediate chain 1 [Source:MGI Symbol;Acc:MGI:1916172]
ENSMUSG00000023918	Adgrf4	-3.99	1.35e-07	adhesion G protein-coupled receptor F4 [Source:MGI Symbol;Acc:MGI:1925499]
ENSMUSG00000090208	Gm15851	-4.1	1.21e-15	predicted gene 15851 [Source:MGI Symbol;Acc:MGI:3801734]
ENSMUSG00000051985	Igfn1	-4.12	1.10e-10	immunoglobulin-like and fibronectin type III domain containing 1 [Source:MGI Symbol;Acc:MGI:3045352]
ENSMUSG00000021390	Ogn	-4.14	5.59e-33	osteoglycin [Source:MGI Symbol;Acc:MGI:109278]
ENSMUSG00000047686	Rtl3	-4.19	9.97e-20	retrotransposon Gag like 3 [Source:MGI Symbol;Acc:MGI:2685221]
ENSMUSG00000042254	Cilp	-4.26	1.20e-08	cartilage intermediate layer protein	nucleotide pyrophosphohydrolase [Source:MGI Symbol;Acc:MGI:2444507]
ENSMUSG00000032327	Stra6	-4.33	1.26e-11	stimulated by retinoic acid gene 6 [Source:MGI Symbol;Acc:MGI:107742]
ENSMUSG00000041577	Prelp	-4.37	9.82e-32	proline arginine-rich end leucine-rich repeat [Source:MGI Symbol;Acc:MGI:2151110]
ENSMUSG00000002831	Plin4	-4.39	5.97e-92	perilipin 4 [Source:MGI Symbol;Acc:MGI:1929709]
ENSMUSG00000058914	C1qtnf3	-4.4	2.15e-70	C1q and tumor necrosis factor related protein 3 [Source:MGI Symbol;Acc:MGI:1932136]
ENSMUSG00000021388	Aspn	-4.41	3.54e-28	asporin [Source:MGI Symbol;Acc:MGI:1913945]
ENSMUSG00000040127	Sdr9c7	-4.47	8.02e-12	4short chain dehydrogenase/reductase family 9C	member 7 [Source:MGI Symbol;Acc:MGI:1917311]
ENSMUSG00000041559	Fmod	-4.59	6.65e-26	fibromodulin [Source:MGI Symbol;Acc:MGI:1328364]
ENSMUSG00000032744	Heyl	-4.67	1.54e-16	hairy/enhancer-of-split related with YRPW motif-like [Source:MGI Symbol;Acc:MGI:1860511]
ENSMUSG00000071713	Csf2rb	-4.72	2.81e-81	colony stimulating factor 2 receptor	beta	low-affinity (granulocyte-macrophage) [Source:MGI Symbol;Acc:MGI:1339759]
ENSMUSG00000041695	Kcnj2	-4.76	5.43e-70	potassium inwardly-rectifying channel	subfamily J	member 2 [Source:MGI Symbol;Acc:MGI:104744]
ENSMUSG00000047786	Lix1	-5.08	1.40e-18	limb and CNS expressed 1 [Source:MGI Symbol;Acc:MGI:1913893]
ENSMUSG00000004035	Gstm7	-5.09	1.31e-17	glutathione S-transferase	mu 7 [Source:MGI Symbol;Acc:MGI:1915562]
ENSMUSG00000020182	Ddc	-5.14	5.86e-13	dopa decarboxylase [Source:MGI Symbol;Acc:MGI:94876]
ENSMUSG00000020053	Igf1	-5.43	1.22e-35	insulin-like growth factor 1 [Source:MGI Symbol;Acc:MGI:96432]
ENSMUSG00000048368	Omd	-5.44	2.69e-50	osteomodulin [Source:MGI Symbol;Acc:MGI:1350918]
ENSMUSG00000020061	Mybpc1	-5.71	9.48e-09	myosin binding protein C	slow-type [Source:MGI Symbol;Acc:MGI:1336213]
ENSMUSG00000020176	Grb10	-6.02	7.32e-05	growth factor receptor bound protein 10 [Source:MGI Symbol;Acc:MGI:103232]
ENSMUSG00000027559	Car3	-6.39	4.48e-165	carbonic anhydrase 3 [Source:MGI Symbol;Acc:MGI:88270]
ENSMUSG00000020140	Lgr5	-6.57	7.38e-10	leucine rich repeat containing G protein coupled receptor 5 [Source:MGI Symbol;Acc:MGI:1341817]
ENSMUSG00000019326	Aoc3	-6.65	1.16e-48	amine oxidase	copper containing 3 [Source:MGI Symbol;Acc:MGI:1306797]
ENSMUSG00000029309	Sparcl1	-6.81	1.37e-11	SPARC-like 1 [Source:MGI Symbol;Acc:MGI:108110]

## Sheet: Gene set enrichment analysi
Description	setSize	enrichmentScore	NES	pvalue	p.adjust	qvalue	rank	leading_edge	core_enrichment
TNF signaling pathway	93	0.8	2.79	1.00e-10	1.43e-08	8.95e-09	630	tags=31%, list=4%, signal=30%	CCL5/MMP9/BIRC3/CCL2/TRAF1/CXCL3/ICAM1/CXCL10/CXCL1/LIF/IL6/NFKBIA/TNFAIP3/BCL3/FAS/VCAM1/PTGS2/CEBPB/IRF1/CX3CL1/IL15/JUNB/NOD2/TRAF3/MAP3K8/EDN1/MAPK11/MAP3K5/TRAF2
IL-17 signaling pathway	61	0.79	2.58	1.00e-10	1.43e-08	8.95e-09	630	tags=30%, list=4%, signal=28%	MMP13/MMP9/CCL2/CXCL3/CCL7/CXCL10/CXCL1/CXCL5/IL6/NFKBIA/TNFAIP3/CCL11/PTGS2/CEBPB/FOSL1/TRAF3/MAPK11/TRAF2
NOD-like receptor signaling pathway	119	0.67	2.48	1.79e-10	1.70e-08	1.07e-08	1256	tags=24%, list=9%, signal=22%	CCL5/BIRC3/CCL2/CXCL3/GBP2/GBP3/GBP2B/CXCL1/NLRP3/IL6/NFKBIA/TNFAIP3/CASP4/CAMP/NOD2/TRAF3/GSDMD/RIPK2/MAPK11/NFKBIB/TRAF2/ITPR1/AIM2/CASP1/MYD88/TANK/DHX33/NFKB1/HSP90AA1
Chemokine signaling pathway	114	0.63	2.29	3.56e-08	2.54e-06	1.59e-06	378	tags=14%, list=3%, signal=14%	CCL5/CCL2/CXCL3/CCL7/CXCL16/CXCL10/CXCL1/PIK3R5/CXCL5/CCL9/NFKBIA/CCL8/CCL11/CXCR6/CX3CL1/JAK2
Kaposi sarcoma-associated herpesvirus infection	149	0.56	2.13	2.33e-07	1.33e-05	8.33e-06	1200	tags=23%, list=9%, signal=21%	C3/CXCL3/ICAM1/CXCL1/PIK3R5/IL6/NFKBIA/FAS/PDGFB/H2-Q7/MYC/PTGS2/H2-K1/H2-T10/H2-Q4/TRAF3/JAK2/GM7030/BID/H2-M3/TRP53/CDK6/CCND1/MAPK11/H2-Q6/TRAF2/VEGFA/ITPR1/IL6ST/H2-Q10/PIK3CB/E2F2/IFNGR1/NFKB1
NF-kappa B signaling pathway	64	0.7	2.31	3.84e-07	1.82e-05	1.14e-05	1577	tags=34%, list=11%, signal=31%	BIRC3/TRAF1/ICAM1/NFKBIA/TNFAIP3/RELB/VCAM1/NFKB2/PTGS2/TRAF3/BLNK/PIDD1/TRAF2/GADD45B/ATM/BCL10/TNFRSF13C/MYD88/NFKB1/TRAF6/TIRAP/RELA
Cytokine-cytokine receptor interaction	106	0.61	2.17	9.42e-07	3.05e-05	1.91e-05	1043	tags=38%, list=7%, signal=35%	CCL5/CCL2/CXCL3/IL1A/IL2RG/CCL7/CXCL16/IL1RL1/CXCL10/CXCL1/LIF/CXCL5/CCL9/IL6/IL15RA/TNFRSF9/FAS/CCL8/TSLP/CCL11/IL13RA1/INHBA/CXCR6/CX3CL1/IL15/IL18RAP/IL27RA/IL4RA/IFNGR2/IL20RB/BMPR1B/IL1RAP/CSF1/TNFRSF21/TNFRSF10B/IL6ST/OSMR/TNFRSF13C/PPBP/TNFRSF1B
Spliceosome	127	0.58	2.16	9.28e-07	3.05e-05	1.91e-05	4518	tags=73%, list=32%, signal=50%	SNRPF/SNRPA1/TCERG1/SNU13/U2SURP/LSM2/DDX46/SF3B3/SRSF1/DHX15/SRSF2/RBM25/HSPA1B/GM13092/HNRNPA1/PRPF38B/RBMXL1/EFTUD2/LSM7/SRSF10/HSPA1A/ALYREF/HNRNPU/PRPF31/U2AF1/SRSF7/USP39/PHF5A/SNRNP40/ISY1/CHERP/RBM8A/PRPF4/SRSF4/HNRNPA3/LSM4/SNRPD1/SRSF6/PRPF40A/PRPF3/SNRPD3/CCDC12/SF3B4/SF3A2/LSM6/ACIN1/TRA2B/U2AF2/SF3A1/PPIE/SNRPC/RBM17/AQR/WBP11/PPIL1/SRSF9/SF3A3/THOC2/NCBP1/DDX23/SNRPB/SMNDC1/SRSF3/SN…
Epstein-Barr virus infection	157	0.55	2023-09-02	9.62e-07	3.05e-05	1.91e-05	2005	tags=31%, list=14%, signal=27%	ICAM1/CXCL10/NFKBIE/IL6/NFKBIA/TNFAIP3/RELB/FAS/H2-Q7/NFKB2/MYC/H2-K1/H2-T10/TAPBP/H2-Q4/TRAF3/RBPJ/GM7030/BID/BLNK/H2-M3/TRP53/CDK6/CCND1/MAPK11/NFKBIB/H2-Q6/TRAF2/GADD45B/B2M/H2-Q10/MYD88/PIK3CB/E2F2/NFKB1/SIN3A/H2-Q1/TRAF6/GM8909/RELA/H2-T-PS/IFNAR2/ISG15/TLR2/EIF2AK2/FADD/H2-D1/STAT3
Pertussis	51	0.73	2.31	1.07e-06	3.06e-05	1.92e-05	318	tags=24%, list=2%, signal=23%	C3/NOS2/IL1A/NLRP3/CXCL5/IL6/C1S2/C1S1/C1RB/C1RA/IRF1/SERPING1
Ribosome	131	0.56	2023-09-02	3.27e-06	8.47e-05	5.32e-05	5322	tags=81%, list=38%, signal=51%	UBA52/RPL13A/RPL24/MRPL12/RPL8/RPS27L/RPL27/RPL36/MRPL21/RPL38/RPL35/RPS13/RPL29/RPL37RT/RPS3/MRPL22/RPL15/RPL18/RPS27A/RPL14/MRPL15/RPL37/RPS12/RPS2/MRPL35/RPL34-PS1/RPL12/RPS15A/MRPS2/RPS11/RSL24D1/RPL6/RPS5/RPS8/RPL4/RPS26/RPL32/RPL35A/RPL13/RPS25/RPS29/RPS10/RPL9/RPL5/MRPL19/RPLP2/RPL31/MRPL20/RPS23/RPS18/RPS21/MRPS5/RPL7A/MRPL33/RPL26/RPS6/RPS9/RPS24/RPL11/MRPL16/RPL30/RPS14/RPS15/RPS16/MRPS…
RNA transport	144	0.52	1.99	5.83e-06	1.38e-04	8.69e-05	3956	tags=58%, list=28%, signal=42%	PABPC1/POM121/POP1/NUP43/GEMIN5/NDC1/NUP107/EIF1A/PRMT5/NUP85/KPNB1/XPO1/DDX20/EIF2S1/XPO5/RAN/GEMIN6/NUP153/EIF3C/NUP205/EIF4A1/NUP54/POP7/EIF3B/EIF4G1/NMD3/TPR/PABPC4/NUP155/ALYREF/EIF2B3/NUP160/EIF3A/EIF5/NUP93/EIF2S3X/EIF2S2/XPOT/RBM8A/NUP50/NUP35/NUP62/PNN/NUP188/EIF4E/RNPS1/NUP133/SMN1/RANGAP1/RPP25/SRRM1/NUP37/PYM1/EIF4EBP1/ELAC2/ACIN1/UPF1/EIF4EBP2/EIF5B/POP5/EIF3D/THOC2/NCBP1/RAE1/STRAP/…
Tuberculosis	113	0.55	2023-01-02	8.50e-06	1.86e-04	1.17e-04	583	tags=14%, list=4%, signal=14%	C3/CLEC4E/NOS2/IL1A/CD74/IL6/CAMP/CEBPB/NOD2/IFNGR2/JAK2/PLK3/BID/HSPD1/RIPK2/MAPK11
Herpes simplex virus 1 infection	322	0.42	1.74	9.89e-06	2.01e-04	1.26e-04	1967	tags=18%, list=14%, signal=16%	C3/CCL5/BIRC3/CCL2/CD74/IL6/NFKBIA/RSL1/ZFP456/FAS/H2-Q7/H2-K1/H2-T10/BST2/TAPBP/H2-Q4/IFNGR2/TRAF3/JAK2/GM7030/BID/ZFP52/H2-M3/TRP53/ZFP871/H2-Q6/TRAF2/ZFP850/CGAS/ZFP619/B2M/H2-Q10/MYD88/PIK3CB/IFNGR1/NECTIN1/NFKB1/EIF2S1/ZFP658/ZFP961/SRSF1/H2-Q1/SRSF2/TRAF6/GM8909/RELA/H2-T-PS/ZFP141/IFNAR2/SRPK1/ZFP7/TLR2/EIF2AK2/ALYREF/EIF2B3/FADD/H2-D1/ZFP81
Influenza A	110	0.55	1.97	3.52e-05	6.68e-04	4.20e-04	1337	tags=20%, list=10%, signal=18%	CCL5/CCL2/IL1A/ICAM1/CXCL10/NLRP3/IL6/NFKBIA/FAS/IFNGR2/JAK2/MAPK11/NFKBIB/TNFRSF10B/IVNS1ABP/CASP1/MYD88/PIK3CB/IFNGR1/NFKB1/XPO1/EIF2S1
Dilated cardiomyopathy (DCM)	58	-0.65	-1.98	3.85e-05	6.85e-04	4.30e-04	2532	tags=41%, list=18%, signal=34%	ITGA5/ITGA3/ITGB4/LMNA/ADCY7/ITGA2B/SLC8A1/TNNC1/ADCY8/CACNG7/TPM2/SGCB/CACNG1/ITGA10/LAMA2/ITGB8/TNNI3/TGFB3/SGCA/TTN/ITGA11/ACTC1/SGCG/IGF1
Human T-cell leukemia virus 1 infection	183	0.47	1.84	5.06e-05	8.48e-04	5.33e-04	1659	tags=22%, list=12%, signal=20%	ICAM1/IL2RG/IL6/NFKBIA/IL15RA/RELB/H2-Q7/NFKB2/MYC/H2-K1/EGR2/IL15/H2-T10/FOSL1/H2-Q4/GM7030/H2-M3/TRP53/CCND1/H2-Q6/ATR/ATM/TNFRSF13C/B2M/H2-Q10/ETS1/PIK3CB/E2F2/NFKB1/ESPL1/XPO1/RANBP1/RAN/KAT2A/H2-Q1/GM8909/RELA/H2-T-PS/BUB1B/CHEK1
Viral carcinogenesis	155	0.49	1.88	5.54e-05	8.78e-04	5.51e-04	1663	tags=21%, list=12%, signal=19%	C3/TRAF1/NFKBIA/H2-Q7/NFKB2/H2-K1/EGR2/H2-T10/H2-Q4/TRAF3/RBPJ/GM7030/H2-M3/PMAIP1/TRP53/CDK6/CCND1/H2-Q6/TRAF2/IL6ST/RASA2/MRPS18B/H2-Q10/PIK3CB/NFKB1/RANBP1/KAT2A/H2-Q1/GM8909/RELA/H2-T-PS/CHEK1/REL
Ribosome biogenesis in eukaryotes	76	0.6	1.99	8.49e-05	1.27e-03	8.00e-04	3197	tags=67%, list=23%, signal=52%	WDR36/RCL1/DKC1/NOP56/GNL3/WDR43/MPHOSPH10/NHP2/NOP58/HEATR1/UTP4/GAR1/EIF6/FBL/TCOF1/WDR3/MDN1/UTP15/PWP2/POP1/TBL3/SNU13/WDR75/GTPBP4/NAT10/XPO1/UTP18/RAN/NOB1/SPATA5/NOL6/FCF1/POP7/NMD3/BMS1/EMG1/NOP10/GNL2/RBM28/UTP14A/LSG1/EFL1/RPP25/IMP4/NVL/DROSHA/RRP7A/POP5/IMP3/REXO1/XRN2
Chagas disease (American trypanosomiasis)	76	0.59	1.98	1.04e-04	1.44e-03	9.05e-04	365	tags=12%, list=3%, signal=12%	C3/CCL5/CCL2/NOS2/IL6/NFKBIA/FAS/IFNGR2/SERPINE1
Protein digestion and absorption	40	-0.68	-1.94	1.06e-04	1.44e-03	9.05e-04	1915	tags=57%, list=14%, signal=50%	COL4A5/COL5A1/SLC8A1/COL1A1/ATP1B1/COL2A1/SLC7A7/COL1A2/COL11A1/COL6A3/COL7A1/COL4A1/COL11A2/COL3A1/COL4A2/ATP1A2/COL6A1/COL12A1/COL6A2/ATP1B2/COL14A1/MME/XPNPEP2
Human cytomegalovirus infection	180	0.45	1.76	1.71e-04	2.21e-03	1.39e-03	1200	tags=17%, list=9%, signal=16%	CCL5/CCL2/IL6/NFKBIA/FAS/H2-Q7/MYC/PTGS2/H2-K1/CX3CL1/H2-T10/TAPBP/H2-Q4/GM7030/BID/H2-M3/TRP53/EGFR/CDK6/CCND1/MAPK11/H2-Q6/TRAF2/VEGFA/ITPR1/CGAS/B2M/H2-Q10/PIK3CB/E2F2/NFKB1
Antigen processing and presentation	46	0.66	2023-07-02	2.05e-04	2.54e-03	1.60e-03	2140	tags=52%, list=15%, signal=44%	CD74/H2-Q7/H2-K1/H2-T10/TAPBP/H2-Q4/GM7030/PSME2/H2-M3/H2-Q6/B2M/H2-Q10/HSP90AA1/PSME3/H2-Q1/GM8909/HSPA1B/H2-T-PS/HSPA1A/HSPA4/H2-D1/RFX5/PSME1/HSP90AB1
Rheumatoid arthritis	44	0.67	2023-07-02	2.31e-04	2.74e-03	1.72e-03	250	tags=18%, list=2%, signal=18%	CCL5/CCL2/IL1A/ICAM1/CXCL5/IL6/ATP6V1C2/IL15
Tyrosine metabolism	19	-0.78	-1.97	2.98e-04	3.40e-03	2.13e-03	1959	tags=58%, list=14%, signal=50%	MAOA/FAHD1/ALDH1A3/ADH7/GSTZ1/ALDH3B1/AOX1/ADH1/ALDH3A1/DDC/AOC3
Legionellosis	43	0.67	2023-07-02	3.22e-04	3.40e-03	2.14e-03	1859	tags=35%, list=13%, signal=30%	C3/CXCL3/CXCL1/IL6/NFKBIA/NFKB2/HSPD1/CASP1/MYD88/NFKB1/RELA/HSPA1B/EEF1G/HSPA1A/TLR2
Metabolism of xenobiotics by cytochrome P450	31	-0.71	-1.95	3.19e-04	3.40e-03	2.14e-03	2162	tags=58%, list=15%, signal=49%	GSTA2/MGST2/MGST1/ALDH1A3/ADH7/EPHX1/CYP2S1/ALDH3B1/MGST3/GSTA4/GSTM1/GSTA1/GSTM2/CYP1A1/CBR2/ADH1/ALDH3A1/GSTM7
Nitrogen metabolism	10	-0.86	-1.87	3.45e-04	3.52e-03	2.21e-03	1174	tags=80%, list=8%, signal=73%	CAR5B/GLUL/CAR8/CAR14/CAR9/CAR13/CAR2/CAR3
Hypertrophic cardiomyopathy (HCM)	59	-0.59	-1.8	4.43e-04	4.36e-03	2.74e-03	1826	tags=36%, list=13%, signal=31%	ITGA2B/PRKAB2/SLC8A1/TNNC1/CACNG7/TPM2/PRKAG3/SGCB/CACNG1/ITGA10/PRKAG2/LAMA2/ITGB8/TNNI3/TGFB3/SGCA/TTN/ITGA11/ACTC1/SGCG/IGF1
Leishmaniasis	41	0.67	2023-03-02	6.15e-04	5.82e-03	3.65e-03	585	tags=24%, list=4%, signal=23%	C3/NOS2/IL1A/NFKBIA/NCF4/PTGS2/IFNGR2/JAK2/MAPK11/NFKBIB
Measles	98	0.5	1.77	6.33e-04	5.82e-03	3.65e-03	2005	tags=27%, list=14%, signal=23%	IL1A/IL2RG/IL6/NFKBIA/TNFAIP3/FAS/TRAF3/BID/TRP53/CDK6/CCND1/NFKBIB/MSN/MYD88/PIK3CB/NFKB1/EIF2S1/TRAF6/RELA/HSPA1B/IFNAR2/HSPA1A/TLR2/EIF2AK2/FADD/STAT3
cGMP-PKG signaling pathway	104	-0.51	-1.72	6.53e-04	5.82e-03	3.65e-03	1708	tags=24%, list=12%, signal=21%	SLC8A1/CREB3L1/MEF2A/NPR2/ADCY8/NFATC4/ATP1B1/ADRB2/IRS2/RGS2/ATP2B4/PLCB4/CNGB1/ADRA1D/PLCB1/MYL9/MYLK2/EDNRA/ATP1A2/CALML4/ATP2A1/ATP1B2/INS2/NFATC2/ADRA1B
Gastric acid secretion	41	-0.63	-1.82	7.80e-04	6.74e-03	4.23e-03	2031	tags=34%, list=14%, signal=29%	GNAI1/ADCY7/CAMK2G/ADCY8/ATP1B1/PRKCG/PLCB4/PLCB1/MYLK2/ATP1A2/CALML4/ATP1B2/CAR2/KCNJ2
Prion diseases	23	0.75	2023-08-02	1.09e-03	9.14e-03	5.74e-03	66	tags=13%, list=0%, signal=13%	CCL5/IL1A/IL6
beta-Alanine metabolism	22	-0.72	-1.88	1.19e-03	9.68e-03	6.07e-03	1719	tags=50%, list=12%, signal=44%	MLYCD/ACADM/ALDH1A3/ECHS1/ALDH2/ALDH6A1/ALDH3B1/CARNS1/DPYD/ALDH3A1/AOC3
Arrhythmogenic right ventricular cardiomyopathy (ARVC)	47	-0.61	-1.78	1.26e-03	9.95e-03	6.25e-03	2999	tags=47%, list=21%, signal=37%	CTNNA1/ITGB5/TCF7L1/ITGA5/ITGA3/ITGB4/LMNA/ITGA2B/SLC8A1/CDH2/CACNG7/SGCB/TCF7L2/CACNG1/JUP/ITGA10/LAMA2/ITGB8/ACTN3/SGCA/ITGA11/SGCG
Salmonella infection	63	0.56	1.83	1.43e-03	1.10e-02	6.91e-03	1200	tags=17%, list=9%, signal=16%	NOS2/CXCL3/IL1A/CXCL1/IL6/IFNGR2/MAPK11/CASP1/MYD88/IFNGR1/NFKB1
Chemical carcinogenesis	32	-0.66	-1.82	1.54e-03	1.15e-02	7.24e-03	2162	tags=53%, list=15%, signal=45%	GSTA2/MGST2/KYAT1/MGST1/ALDH1A3/ADH7/EPHX1/ALDH3B1/MGST3/GSTA4/GSTM1/GSTA1/GSTM2/CYP1A1/ADH1/ALDH3A1/GSTM7
Aldosterone-regulated sodium reabsorption	27	-0.68	-1.82	1.99e-03	1.45e-02	9.13e-03	1453	tags=37%, list=10%, signal=33%	PIK3CD/PIK3R1/ATP1B1/PRKCG/PIK3R3/SFN/ATP1A2/ATP1B2/INS2/IGF1
Small cell lung cancer	79	0.53	1.78	2.06e-03	1.46e-02	9.18e-03	772	tags=18%, list=5%, signal=17%	BIRC3/NOS2/TRAF1/NFKBIA/MYC/PTGS2/LAMC2/TRAF3/TRP53/CDK6/CCND1/TRAF2/GADD45B/LAMB1
Wnt signaling pathway	121	-0.47	-1.61	2.10e-03	1.46e-02	9.18e-03	1554	tags=21%, list=11%, signal=19%	APC2/CTNNBIP1/CCND3/NFATC4/JUN/FRAT1/NOTUM/PRKCG/FZD4/FZD6/SFRP4/PLCB4/TCF7L2/LGR6/PLCB1/WNT10B/WNT5A/NKD2/PRICKLE1/LGR4/RSPO2/DAAM2/WNT4/NFATC2/SFRP2/LGR5
MicroRNAs in cancer	129	0.44	1.66	2.24e-03	1.52e-02	9.53e-03	1591	tags=22%, list=11%, signal=20%	MMP9/TNN/PDGFB/ABCB1A/MYC/PTGS2/TRP63/ABCB1B/HMGA2/TRP53/EGFR/CDK6/CCND1/VEGFA/ATM/ABCC1/EZR/PDGFA/E2F2/NFKB1/SLC7A1/FGFR3/CDC25A/ZFPM2/GLS/DNMT1/BRCA1/PRKCE/CCNG1
Graft-versus-host disease	20	0.75	1.97	2.43e-03	1.54e-02	9.68e-03	1615	tags=70%, list=11%, signal=62%	IL1A/IL6/FAS/H2-Q7/H2-K1/H2-T10/H2-Q4/GM7030/H2-M3/H2-Q6/H2-Q10/H2-Q1/GM8909/H2-T-PS
C-type lectin receptor signaling pathway	79	0.52	1.77	2.40e-03	1.54e-02	9.68e-03	1200	tags=22%, list=9%, signal=20%	CLEC4E/NLRP3/IL6/NFKBIA/BCL3/RELB/NFKB2/PTGS2/IRF1/EGR2/PLK3/MAPK11/BCL10/ITPR1/CASP1/PIK3CB/NFKB1
Circadian entrainment	55	-0.58	-1.75	2.33e-03	1.54e-02	9.68e-03	2214	tags=49%, list=16%, signal=42%	FOS/PER1/CALM2/MAPK3/PRKACA/ADCY9/PER3/GNAO1/GNG2/GNAI1/ADCY7/CAMK2G/GRIN2D/GNG11/GNG7/GNB5/ADCY8/PER2/PRKCG/PLCB4/CACNA1G/PLCB1/RYR3/CALML4/RYR1/NOS1/GRIA1
Toll-like receptor signaling pathway	65	0.54	1.77	2.62e-03	1.56e-02	9.80e-03	1933	tags=26%, list=14%, signal=23%	CCL5/CXCL10/IL6/NFKBIA/TRAF3/MAP3K8/MAPK11/IRF5/MYD88/PIK3CB/NFKB1/TRAF6/TIRAP/RELA/IFNAR2/TLR2/FADD
Toxoplasmosis	80	0.51	1.72	2.63e-03	1.56e-02	9.80e-03	2480	tags=31%, list=18%, signal=26%	BIRC3/NOS2/PIK3R5/NFKBIA/IFNGR2/LAMC2/JAK2/MAPK11/NFKBIB/LAMB1/ALOX5/MYD88/IFNGR1/NFKB1/TRAF6/RELA/HSPA1B/HSPA1A/TLR2/STAT3/SOCS1/CHUK/PPIF/MAPK12/IL10RB
Lysosome	107	-0.48	-1.6	2.57e-03	1.56e-02	9.80e-03	4282	tags=61%, list=30%, signal=43%	GLB1/AP3B1/MAN2B1/NAGPA/GALC/AP1B1/MANBA/PLA2G15/CTSB/ATP6V1H/IGF2R/AP1S2/AP3D1/ATP6V0B/ENTPD4B/CLTB/ATP6AP1/GNS/GALNS/ATP6V0A2/MCOLN1/FUCA1/CLN3/IDS/GGA2/PPT1/CLN5/GBA/ARSB/ASAH1/SCARB2/AP3M1/AGA/LAMP1/TPP1/ACP2/PSAP/SGSH/ARSA/CTSA/HEXB/GAA/CTSD/DNASE2A/AP3M2/HYAL1/NAGLU/LAMP2/LAPTM4A/ATP6V0A1/NEU1/NPC1/GM2A/GNPTG/NAGA/SMPD1/SORT1/HEXA/CTSO/ATP6V0D1/CTNS/IDUA/CTSF/ABCB9/ARSG
Phenylalanine metabolism	10	-0.81	-1.77	2.90e-03	1.69e-02	1.06e-02	107	tags=60%, list=1%, signal=60%	MAOA/ALDH1A3/ALDH3B1/ALDH3A1/DDC/AOC3
DNA replication	35	0.62	1.87	3.09e-03	1.76e-02	1.10e-02	3140	tags=60%, list=22%, signal=47%	DNA2/POLE2/FEN1/MCM3/LIG1/MCM7/POLD2/POLA1/POLD1/POLD3/MCM2/PRIM1/POLA2/MCM5/POLE/RFC1/RNASEH1/RPA2/PCNA/RFC4/MCM4
Salivary secretion	45	-0.59	-1.71	3.15e-03	1.76e-02	1.10e-02	1297	tags=36%, list=9%, signal=32%	ADCY8/ATP1B1/ADRB2/AQP5/PRKCG/ATP2B4/PLCB4/ADRA1D/PLCB1/TRPV6/ATP1A2/RYR3/CALML4/ATP1B2/NOS1/ADRA1B
Amphetamine addiction	42	-0.59	-1.68	3.50e-03	1.92e-02	1.20e-02	2506	tags=33%, list=18%, signal=27%	CREB3/ARC/FOSB/CAMK2G/MAOA/GRIN2D/CREB3L1/SLC18A2/JUN/PRKCG/GRIN3B/CALML4/GRIA1/DDC
Axon guidance	143	-0.44	-1.54	3.65e-03	1.97e-02	1.23e-02	2786	tags=31%, list=20%, signal=25%	PDK1/LIMK2/RYK/DPYSL2/MYL12B/CFL2/MYL12A/FZD3/EPHB2/SSH1/PARD6A/RGMA/GNAI1/CAMK2G/CDK5/SEMA3C/EFNA2/PIK3CD/SEMA6A/NFATC4/PIK3R1/SEMA3B/SEMA6C/SEMA3E/ABLIM3/EPHA1/SEMA3A/NTN4/NTNG2/UNC5C/SSH3/SEMA6D/PIK3R3/MYL9/ROBO2/WNT5A/EPHB6/PLXNA2/EPHB3/PLXNB3/CXCR4/WNT4/SEMA3D/NFATC2
Calcium signaling pathway	103	-0.48	-1.59	4.57e-03	2.41e-02	1.51e-02	2028	tags=34%, list=14%, signal=29%	ADCY7/CAMK2G/PHKA2/GRIN2D/PLCD4/SLC8A1/CACNA1A/HRH1/TNNC1/ITPKB/ADCY8/ADRB2/PTGFR/F2R/PRKCG/ATP2B4/PLCB4/PLCD3/AVPR1A/P2RX5/ADRA1D/PDGFRB/CACNA1G/PLCB1/MYLK2/EDNRA/CAMK1G/RYR3/CALML4/RYR1/ATP2A1/NOS1/P2RX6/CXCR4/ADRA1B
Cocaine addiction	28	-0.66	-1.79	4.69e-03	2.42e-02	1.52e-02	2052	tags=43%, list=15%, signal=37%	FOSB/GNAI1/MAOA/CDK5/GRIN2D/CREB3L1/SLC18A2/JUN/BDNF/GRIN3B/CDK5R1/DDC
Relaxin signaling pathway	98	0.46	2023-06-01	4.78e-03	2.42e-02	1.52e-02	664	tags=9%, list=5%, signal=9%	MMP13/MMP9/NOS2/NFKBIA/VEGFC/EDN1/EGFR/MAPK11/VEGFA
AMPK signaling pathway	103	-0.47	-1.58	4.85e-03	2.42e-02	1.52e-02	2142	tags=33%, list=15%, signal=28%	TBC1D1/EEF2K/HMGCR/PPP2R5B/IRS1/TSC2/ULK1/PIK3R2/SCD2/RAB10/CREB3/AKT2/MLYCD/SCD1/STRADB/FOXO1/CPT1A/PFKFB4/PRKAB2/CREB3L1/PIK3CD/PPARG/PIK3R1/IRS2/LIPE/PRKAG3/SCD4/PIK3R3/PRKAG2/ACACB/SLC2A4/PPP2R2B/INS2/IGF1
Adrenergic signaling in cardiomyocytes	96	-0.49	-1.6	4.95e-03	2.43e-02	1.53e-02	2142	tags=27%, list=15%, signal=23%	AKT2/GNAI1/ADCY7/CAMK2G/SLC8A1/CREB3L1/TNNC1/ADCY8/ATP1B1/CACNG7/TPM2/ADRB2/MYL4/SCN1B/ATP2B4/PLCB4/CACNG1/ADRA1D/PLCB1/TNNI3/ATP1A2/CALML4/ATP1B2/ACTC1/PPP2R2B/ADRA1B
Cellular senescence	150	0.42	1.59	5.06e-03	2.44e-02	1.53e-02	1659	tags=25%, list=12%, signal=23%	IL1A/IL6/H2-Q7/MYC/H2-K1/H2-T10/H2-Q4/SERPINE1/GM7030/H2-M3/TRP53/CDK6/CCND1/HIPK2/MAPK11/H2-Q6/GADD45B/ATR/ATM/MYBL2/ZFP36L2/ITPR1/PPID/H2-Q10/ETS1/PIK3CB/E2F2/TRAF3IP2/NFKB1/CDC25A/MRE11A/H2-Q1/GM8909/RELA/E2F4/HUS1/H2-T-PS/CHEK1
Cardiac muscle contraction	46	-0.57	-1.67	5.72e-03	2.70e-02	1.69e-02	1708	tags=24%, list=12%, signal=21%	SLC8A1/TNNC1/ATP1B1/CACNG7/TPM2/MYL4/CACNG1/TNNI3/ATP1A2/ATP1B2/ACTC1
Pancreatic secretion	44	-0.58	-1.67	5.78e-03	2.70e-02	1.69e-02	1297	tags=30%, list=9%, signal=27%	ADCY8/RAB3D/ATP1B1/PRKCG/ATP2B4/PLCB4/PLCB1/ATP1A2/ATP2A1/ATP1B2/PLA2G3/CLCA2/CAR2
ECM-receptor interaction	52	-0.55	-1.63	6.15e-03	2.83e-02	1.78e-02	1070	tags=35%, list=8%, signal=32%	COL2A1/LAMB2/COL1A2/GP1BB/LAMB3/THBS1/ITGA10/LAMA2/NPNT/COL6A3/ITGB8/COL4A1/COL4A2/TNXB/COL6A1/COL6A2/THBS2/ITGA11
Valine, leucine and isoleucine degradation	39	-0.59	-1.68	6.32e-03	2.86e-02	1.79e-02	5001	tags=92%, list=36%, signal=60%	ACAT1/HSD17B10/DBT/HIBADH/ACAA1A/MCCC1/ALDH9A1/ACAD8/ALDH3A2/ACADS/HMGCL/HADH/AACS/ACSF3/HADHB/ACAT2/HADHA/ALDH7A1/AUH/PCCA/BCAT2/MCCC2/IVD/ACAA1B/OXCT1/BCKDHA/HMGCS1/PCCB/ACADM/ACADSB/ECHS1/ACAA2/ALDH2/ALDH6A1/MCEE/AOX1
Staphylococcus aureus infection	16	0.76	1.95	6.65e-03	2.94e-02	1.85e-02	210	tags=44%, list=1%, signal=43%	C3/ICAM1/C1S2/C1S1/CAMP/C1RB/C1RA
Renin secretion	38	-0.6	-1.68	6.81e-03	2.94e-02	1.85e-02	1181	tags=21%, list=8%, signal=19%	ADRB2/AQP1/PLCB4/PLCB1/EDNRA/CALML4/CLCA2/KCNJ2
Dopaminergic synapse	92	-0.47	-1.55	6.78e-03	2.94e-02	1.85e-02	2508	tags=24%, list=18%, signal=20%	GNAL/ITPR2/CREB3/GNAO1/AKT2/GNG2/GNAI1/CAMK2G/MAOA/GNG11/GNG7/CREB3L1/SLC18A2/CACNA1A/GNB5/PRKCG/PLCB4/PLCB1/CALML4/GRIA1/PPP2R2B/DDC
Cytosolic DNA-sensing pathway	39	0.59	1.79	7.23e-03	3.08e-02	1.93e-02	1577	tags=36%, list=11%, signal=32%	CCL5/CXCL10/IL6/NFKBIA/NFKBIB/CGAS/AIM2/POLR3G/CASP1/NFKB1/POLR3D/POLR3E/POLR1C/RELA
Long-term depression	43	-0.57	-1.64	7.63e-03	3.20e-02	2.01e-02	1651	tags=26%, list=12%, signal=23%	GNAO1/GNAI1/PLA2G4B/CACNA1A/PRKCG/PLCB4/PLCB1/RYR1/NOS1/GRIA1/IGF1
Fluid shear stress and atherosclerosis	114	0.44	2023-06-01	8.09e-03	3.34e-02	2.10e-02	706	tags=14%, list=5%, signal=13%	MMP9/CCL2/IL1A/ICAM1/PDGFB/VCAM1/GSTT1/EDN1/TRP53/BMPR1B/SDC4/MAPK11/MAP3K5/PRKAA2/VEGFA/ASS1
Tryptophan metabolism	22	-0.67	-1.74	8.28e-03	3.37e-02	2.12e-02	1959	tags=55%, list=14%, signal=47%	ACAT2/HADHA/GCDH/ALDH7A1/MAOA/KYAT1/CAT/ECHS1/ALDH2/CYP1A1/AOX1/DDC
Glycolysis / Gluconeogenesis	47	-0.56	-1.63	8.59e-03	3.45e-02	2.17e-02	2069	tags=30%, list=15%, signal=25%	LDHB/GALM/ALDH1A3/ADH7/GAPDHS/ALDH2/ENO2/ACSS2/ALDH3B1/PGAM2/ENO4/ADH1/ALDOC/ALDH3A1
Insulin signaling pathway	113	-0.44	-1.5	8.75e-03	3.46e-02	2.17e-02	3349	tags=32%, list=24%, signal=24%	BAD/CALM2/PTPRF/MAPK3/PRKACA/IRS1/SHC1/ELK1/PHKB/TSC2/PIK3R2/PPP1R3B/RHOQ/AKT2/MKNK2/SOCS2/PPP1R3F/PHKA2/FOXO1/PRKAB2/SORBS1/INPP5K/PIK3CD/FLOT1/PIK3R1/IRS2/LIPE/PRKAG3/SHC2/PIK3R3/PRKAG2/ACACB/CALML4/SLC2A4/PYGM/INS2
Alcoholism	78	-0.5	-1.61	8.96e-03	3.50e-02	2.20e-02	2506	tags=28%, list=18%, signal=23%	CREB3/GM12657/GNAO1/GNG2/FOSB/GNAI1/MAOA/GRIN2D/GNG11/GNG7/CREB3L1/SLC18A2/HDAC4/GNB5/HDAC9/SHC2/PKIA/HDAC11/BDNF/GRIN3B/CALML4/DDC
AGE-RAGE signaling pathway in diabetic complications	83	0.47	2023-06-01	9.34e-03	3.60e-02	2.26e-02	664	tags=14%, list=5%, signal=14%	CCL2/IL1A/ICAM1/IL6/VEGFC/VCAM1/SERPINE1/JAK2/EDN1/CCND1/MAPK11/VEGFA
Bladder cancer	34	0.61	1.82	9.66e-03	3.60e-02	2.26e-02	1287	tags=26%, list=9%, signal=24%	MMP9/MYC/TRP53/EGFR/HBEGF/CCND1/VEGFA/E2F2/FGFR3
Proximal tubule bicarbonate reclamation	14	-0.73	-1.69	9.68e-03	3.60e-02	2.26e-02	1227	tags=36%, list=9%, signal=33%	ATP1B1/AQP1/ATP1A2/ATP1B2/CAR2
Necroptosis	97	0.45	1.57	9.73e-03	3.60e-02	2.26e-02	2140	tags=24%, list=15%, signal=20%	BIRC3/IL1A/NLRP3/TNFAIP3/FAS/IFNGR2/JAK2/BID/TRAF2/TNFRSF10B/PPID/CASP1/IFNGR1/HSP90AA1/MLKL/GM21596/IFNAR2/PLA2G4A/EIF2AK2/FADD/STAT3/SPATA2/HSP90AB1
Osteoclast differentiation	86	0.45	1.55	1.03e-02	3.75e-02	2.35e-02	1707	tags=24%, list=12%, signal=22%	IL1A/NFKBIA/RELB/NCF4/NFKB2/JUNB/FOSL1/IFNGR2/BLNK/MAPK11/TRAF2/CSF1/PIK3CB/IFNGR1/NFKB1/CSF1R/FOSL2/SIRPA/TRAF6/RELA/IFNAR2
Oxytocin signaling pathway	101	-0.46	-1.52	1.18e-02	4.26e-02	2.68e-02	2031	tags=25%, list=14%, signal=21%	GNAI1/ADCY7/CAMK2G/PRKAB2/PLA2G4B/NPR2/ADCY8/NFATC4/JUN/CACNG7/PRKCG/PRKAG3/RGS2/PLCB4/CACNG1/PLCB1/PRKAG2/MYL9/MYLK2/CAMK1G/RYR3/CALML4/RYR1/NFATC2/KCNJ2
